# Supplementary material for: A hypoxia risk score for prognosis prediction and tumor microenvironment in adrenocortical carcinoma
Source: Front Genet. 2022 Dec 13;13:796681. doi: 10.3389/fgene.2022.796681 (PMC9792869; doi:10.3389/fgene.2022.796681)
Supplement: Supplementary file 7 [file Table6.XLSX]

## Sheet: Cancer immunity cycle
Correlation analysis of HRS with the activity of cancer immunity cycle
	spec	env	r	p.value	relation
24	Cox.Results	Step1	-0.083594	0.4639	2.Negative Relation
48	Cox.Results	Step2	-0.134177	0.238428	2.Negative Relation
72	Cox.Results	Step3	0.373905	0.00068786	1.Positive Relation
96	Cox.Results	Step4.T cell.recruiting	-0.311455	0.00520595	2.Negative Relation
120	Cox.Results	Step4.CD4 T cell.recruiting	-0.116943	0.304718	2.Negative Relation
144	Cox.Results	Step4.CD8 T cell.recruiting	-0.0492092	0.666708	2.Negative Relation
168	Cox.Results	Step4.Th1 cell.recruiting	-0.29036	0.00943639	2.Negative Relation
192	Cox.Results	Step4.Dendritic cell.recruiting	-0.275464	0.0140067	2.Negative Relation
216	Cox.Results	Step4.Th22 cell.recruiting	0.194378	0.0860622	1.Positive Relation
240	Cox.Results	Step4.Macrophage.recruiting	-0.42056	0.000113844	2.Negative Relation
264	Cox.Results	Step4.Monocyte.recruiting	-0.0273249	0.811073	2.Negative Relation
288	Cox.Results	Step4.Neutrophil.recruiting	-0.142746	0.20949	2.Negative Relation
312	Cox.Results	Step4.NK cell.recruiting	-0.139779	0.219215	2.Negative Relation
336	Cox.Results	Step4.Eosinophil.recruiting	-0.00906773	0.936784	2.Negative Relation
360	Cox.Results	Step4.Basophil.recruiting	-0.0171133	0.881007	2.Negative Relation
384	Cox.Results	Step4.Th17 cell.recruiting	-0.109519	0.336649	2.Negative Relation
408	Cox.Results	Step4.B cell.recruiting	-0.200208	0.0768799	2.Negative Relation
432	Cox.Results	Step4.Th2 cell.recruiting	-0.073163	0.521665	2.Negative Relation
456	Cox.Results	Step4.Treg cell.recruiting	-0.00893395	0.937715	2.Negative Relation
480	Cox.Results	Step4.MDSC.recruiting	-0.268067	0.016915	2.Negative Relation
504	Cox.Results	Step5	-0.473104	1.06748e-05	2.Negative Relation
528	Cox.Results	Step6	0.328505	0.00311881	1.Positive Relation
552	Cox.Results	Step7	-0.180867	0.110681	2.Negative Relation
576	Cox.Results	Cox.Results	1	NA	1.Positive Relation

## Sheet: ssGSEA
Correlation analysis of HRS with the activity of cancer immune cell
	spec	env	r	p.value	relation
29	Cox.Results	Activated B cell	-0.577191	2.57437e-08	2.Negative Relation
58	Cox.Results	Activated CD4 T cell	0.312342	0.00507268	1.Positive Relation
87	Cox.Results	Activated CD8 T cell	-0.590458	1.01968e-08	2.Negative Relation
116	Cox.Results	Activated dendritic cell	-0.427118	8.65054e-05	2.Negative Relation
145	Cox.Results	CD56bright natural killer cell	-0.30594	0.00610689	2.Negative Relation
174	Cox.Results	CD56dim natural killer cell	-0.282571	0.0116306	2.Negative Relation
203	Cox.Results	Central memory CD4 T cell	-0.349684	0.00158378	2.Negative Relation
232	Cox.Results	Central memory CD8 T cell	-0.452069	2.88561e-05	2.Negative Relation
261	Cox.Results	Effector memeory CD4 T cell	-0.274367	0.0144086	2.Negative Relation
290	Cox.Results	Effector memeory CD8 T cell	-0.476412	9.0745e-06	2.Negative Relation
319	Cox.Results	Eosinophil	0.234737	0.0373128	1.Positive Relation
348	Cox.Results	Gamma delta T cell	-0.172176	0.129191	2.Negative Relation
377	Cox.Results	Immature B cell	-0.479017	7.97556e-06	2.Negative Relation
406	Cox.Results	Immature dendritic cell	-0.344255	0.00189265	2.Negative Relation
435	Cox.Results	Macrophage	-0.536709	3.41995e-07	2.Negative Relation
464	Cox.Results	Mast cell	-0.278238	0.0130336	2.Negative Relation
493	Cox.Results	MDSC	-0.434713	6.24917e-05	2.Negative Relation
522	Cox.Results	Memory B cell	-0.189922	0.0936493	2.Negative Relation
551	Cox.Results	Monocyte	-0.337269	0.00236957	2.Negative Relation
580	Cox.Results	Natural killer cell	-0.327945	0.00317319	2.Negative Relation
609	Cox.Results	Natural killer T cell	-0.00384615	0.973164	2.Negative Relation
638	Cox.Results	Neutrophil	-0.439192	5.13989e-05	2.Negative Relation
667	Cox.Results	Plasmacytoid dendritic cell	-0.567916	4.80191e-08	2.Negative Relation
696	Cox.Results	Regulatory T cell	-0.330842	0.00290071	2.Negative Relation
725	Cox.Results	T follicular helper cell	-0.309907	0.00544604	2.Negative Relation
754	Cox.Results	Type 1 T helper cell	-0.327921	0.00317558	2.Negative Relation
783	Cox.Results	Type 17 T helper cell	-0.398174	0.000278911	2.Negative Relation
812	Cox.Results	Type 2 T helper cell	0.454065	2.63308e-05	1.Positive Relation
841	Cox.Results	Cox.Results	1	NA	1.Positive Relation
