# Supplementary material for: A hypoxia risk score for prognosis prediction and tumor microenvironment in adrenocortical carcinoma
Source: Front Genet. 2022 Dec 13;13:796681. doi: 10.3389/fgene.2022.796681 (PMC9792869; doi:10.3389/fgene.2022.796681)
Supplement: Supplementary file 8 [file Table11.XLSX]

## Sheet: KEGG
The state of KEGG pathway in cluster1 vs cluster 2
	ID	Description	setSize	enrichmentScore	NES	pvalue	p.adjust	qvalues	rank	leading_edge	core_enrichment
KEGG_CHEMOKINE_SIGNALING_PATHWAY	KEGG_CHEMOKINE_SIGNALING_PATHWAY	KEGG_CHEMOKINE_SIGNALING_PATHWAY	184	-0.63399	-2.07147	1e-10	9.2e-09	7.37e-09	2815	tags=40%, list=14%, signal=34%	PRKCB/GNG7/ARRB1/ARRB2/ADCY4/CCL20/CCL1/GNB4/FGR/LYN/ADCY2/PIK3R5/CXCR1/CCL14/CCR6/ADCY7/JAK3/DOCK2/WAS/CCL3/GNG2/PIK3CD/VAV1/CCR10/HCK/PLCB2/CCL2/CCL15/CCL3L3/PF4V1/CCL4/GNGT2/CXCL12/RAC2/CXCL2/PIK3CG/VAV3/CCR1/CCL21/CCL5/CXCL3/CCL11/CCL24/NCF1/CXCL6/CX3CR1/CXCL1/CCL16/CXCL10/CCL17/CXCL5/CXCL9/CCR3/CCR5/CCL8/CXCL11/CCR8/CCR9/CCL13/CCR7/CXCR2/CCL23/CXCL13/CXCR3/ITK/CCR4/CCL19/CXCR6/CCR2/CCL7/XCR1…
KEGG_CYTOKINE_CYTOKINE_RECEPTOR_INTERACTION	KEGG_CYTOKINE_CYTOKINE_RECEPTOR_INTERACTION	KEGG_CYTOKINE_CYTOKINE_RECEPTOR_INTERACTION	261	-0.633149	-2.1231	1e-10	9.2e-09	7.37e-09	1832	tags=41%, list=9%, signal=37%	TNFRSF10D/IL2/TSLP/IFNL1/MET/CCL3/KITLG/CSF1/CCR10/IL15/PRLR/CCL2/CCL15/CSF1R/CCL3L3/EGF/PF4V1/CCL4/CXCL12/OSM/CSF3R/CXCL2/CRLF2/TNFRSF8/IL10RA/BMP2/CCR1/CLCF1/TNFRSF9/IL6/CD70/CTF1/TNFSF18/CSF2RB/IL2RG/CSF2RA/CCL21/IL7/IL22RA2/CCL5/CXCL3/TNFSF15/HGF/IL12B/CCL11/CCL24/IL12RB1/IFNB1/IFNE/IL18RAP/IL12RB2/LTA/CXCL6/TNFRSF17/CX3CR1/IL1B/IL9R/CXCL1/TNFSF14/IL2RB/IL12A/FLT3/IL24/CCL16/CXCL10/CCL17/CXCL…
KEGG_T_CELL_RECEPTOR_SIGNALING_PATHWAY	KEGG_T_CELL_RECEPTOR_SIGNALING_PATHWAY	KEGG_T_CELL_RECEPTOR_SIGNALING_PATHWAY	107	-0.670263	-2.0371	1.23e-08	7.53e-07	6.03e-07	1813	tags=25%, list=9%, signal=23%	IL2/LCP2/PIK3CD/VAV1/CD4/PIK3CG/VAV3/ZAP70/PTPRC/LCK/CD8A/CD247/CD28/IL10/CD3E/PDCD1/TNF/IFNG/CD3D/ITK/GRAP2/CD3G/CD8B/CTLA4/CSF2/CD40LG/ICOS
KEGG_LEISHMANIA_INFECTION	KEGG_LEISHMANIA_INFECTION	KEGG_LEISHMANIA_INFECTION	68	-0.739908	-2.07539	1.75e-08	8.03e-07	6.43e-07	2815	tags=54%, list=14%, signal=47%	PRKCB/PTPN6/HLA-DMA/CYBA/FCGR3A/HLA-DRA/HLA-DPB1/C3/HLA-DPA1/ITGB2/HLA-DRB1/NCF2/TLR2/FCGR2A/TLR4/NOS2/HLA-DQB1/FCGR1A/FCGR3B/NCF4/HLA-DQA1/HLA-DRB5/ITGA4/ITGAM/PTGS2/HLA-DOA/IL12B/NCF1/IL1B/IL12A/HLA-DOB/IL1A/IL10/TNF/HLA-DQA2/IFNG/CR1
KEGG_GRAFT_VERSUS_HOST_DISEASE	KEGG_GRAFT_VERSUS_HOST_DISEASE	KEGG_GRAFT_VERSUS_HOST_DISEASE	37	-0.832591	-2.0978	3.33e-08	1.23e-06	9.82e-07	2095	tags=81%, list=11%, signal=73%	HLA-F/HLA-DMA/CD86/HLA-DRA/HLA-DPB1/HLA-DPA1/HLA-DRB1/IL2/HLA-DQB1/CD80/HLA-DQA1/HLA-DRB5/IL6/HLA-DOA/PRF1/GZMB/KLRD1/IL1B/HLA-DOB/KIR3DL1/IL1A/CD28/KIR3DL2/TNF/HLA-DQA2/IFNG/KLRC1/KIR2DL3/KIR2DL1/FASLG
KEGG_NOD_LIKE_RECEPTOR_SIGNALING_PATHWAY	KEGG_NOD_LIKE_RECEPTOR_SIGNALING_PATHWAY	KEGG_NOD_LIKE_RECEPTOR_SIGNALING_PATHWAY	61	-0.737541	-2.034	1.63e-07	5e-06	4.01e-06	1901	tags=33%, list=10%, signal=30%	IL18/NLRP1/BIRC3/CCL2/PYCARD/CXCL2/CASP1/IL6/NAIP/CCL5/CCL11/NLRP3/IL1B/CXCL1/CASP5/TNF/CCL8/PYDC1/CCL13/CCL7
KEGG_NATURAL_KILLER_CELL_MEDIATED_CYTOTOXICITY	KEGG_NATURAL_KILLER_CELL_MEDIATED_CYTOTOXICITY	KEGG_NATURAL_KILLER_CELL_MEDIATED_CYTOTOXICITY	131	-0.61335	-1.93039	2.42e-07	6.36e-06	5.09e-06	2815	tags=39%, list=14%, signal=34%	PRKCB/FAS/PTPN6/LAT/NFATC2/ICAM1/FCGR3A/PIK3R5/SH3BP2/TYROBP/ITGB2/TNFRSF10D/FCER1G/LCP2/PIK3CD/VAV1/KLRK1/PRKCA/HCST/NCR2/KIR2DL4/FCGR3B/ITGAL/SYK/RAC2/PIK3CG/VAV3/KLRC2/ZAP70/KLRC3/LCK/IFNB1/CD48/PRF1/GZMB/KLRD1/CD247/KIR3DL1/SH2D1B/KIR3DL2/TNF/IFNG/KLRC1/KIR2DL3/KIR2DL1/CD244/NCR1/NCR3/SH2D1A/CSF2/FASLG
KEGG_ANTIGEN_PROCESSING_AND_PRESENTATION	KEGG_ANTIGEN_PROCESSING_AND_PRESENTATION	KEGG_ANTIGEN_PROCESSING_AND_PRESENTATION	80	-0.6939	-1.99784	3.05e-07	7.02e-06	5.62e-06	2656	tags=39%, list=13%, signal=34%	KLRC4/HLA-F/HLA-DMA/CD74/HLA-DRA/HLA-DPB1/HLA-DPA1/CIITA/HLA-DRB1/CTSS/KIR3DL3/HLA-DQB1/IFI30/KIR2DL4/CD4/HLA-DQA1/HLA-DRB5/KLRC2/HLA-DOA/KLRC3/CD8A/LTA/KLRD1/HLA-DOB/KIR3DL1/KIR3DL2/HLA-DQA2/KLRC1/KIR2DL3/KIR2DL1/CD8B
KEGG_DRUG_METABOLISM_CYTOCHROME_P450	KEGG_DRUG_METABOLISM_CYTOCHROME_P450	KEGG_DRUG_METABOLISM_CYTOCHROME_P450	70	-0.688596	-1.94496	7.27e-07	1.49e-05	1.19e-05	1162	tags=41%, list=6%, signal=39%	GSTM2/FMO4/UGT1A1/GSTP1/UGT1A3/UGT2B28/UGT2B11/GSTM1/ALDH3B1/ADH1C/GSTA2/UGT2B17/GSTA1/ALDH3B2/CYP3A7/FMO3/CYP3A4/ADH1A/UGT1A6/UGT2B4/GSTA5/UGT2A1/UGT1A9/UGT2B7/ADH4/ADH6/UGT1A8/UGT2A3/UGT1A7
KEGG_HEMATOPOIETIC_CELL_LINEAGE	KEGG_HEMATOPOIETIC_CELL_LINEAGE	KEGG_HEMATOPOIETIC_CELL_LINEAGE	85	-0.675583	-1.96705	9.31e-07	1.71e-05	1.37e-05	2088	tags=52%, list=11%, signal=46%	HLA-DRA/CD44/ANPEP/HLA-DRB1/CD37/KITLG/CSF1/FCGR1A/ITGB3/CSF1R/CD14/CD4/CSF3R/HLA-DRB5/ITGA4/IL6/ITGAM/CD38/CSF2RA/IL7/CD33/CD8A/IL1B/IL9R/FLT3/IL5RA/IL1A/CD7/CD3E/MME/TNF/CD2/MS4A1/CR2/CD1A/CD3D/IL2RA/CR1/CD3G/CD8B/CD1B/CSF2/CD1C/CD1E
KEGG_PORPHYRIN_AND_CHLOROPHYLL_METABOLISM	KEGG_PORPHYRIN_AND_CHLOROPHYLL_METABOLISM	KEGG_PORPHYRIN_AND_CHLOROPHYLL_METABOLISM	40	-0.77711	-1.98428	2.71e-06	4.46e-05	3.57e-05	2262	tags=38%, list=11%, signal=33%	UGT1A1/UGT1A3/UGT2B28/UGT2B11/CP/UGT2B17/ALAS2/UGT1A6/UGT2B4/UGT2A1/UGT1A9/UGT2B7/UGT1A8/UGT2A3/UGT1A7
KEGG_TOLL_LIKE_RECEPTOR_SIGNALING_PATHWAY	KEGG_TOLL_LIKE_RECEPTOR_SIGNALING_PATHWAY	KEGG_TOLL_LIKE_RECEPTOR_SIGNALING_PATHWAY	101	-0.620677	-1.86035	2.91e-06	4.46e-05	3.57e-05	2509	tags=30%, list=13%, signal=26%	IRF7/TLR1/MAP3K8/PIK3R5/CD86/TLR5/IRF5/TLR2/CCL3/TLR4/PIK3CD/CD80/CD14/CCL4/MAP2K6/PIK3CG/IL6/IKBKE/CCL5/LY96/IL12B/IFNB1/IL1B/IL12A/CXCL10/CXCL9/TLR7/TNF/TLR8/CXCL11
KEGG_TYPE_I_DIABETES_MELLITUS	KEGG_TYPE_I_DIABETES_MELLITUS	KEGG_TYPE_I_DIABETES_MELLITUS	41	-0.760334	-1.96001	5.16e-06	7.31e-05	5.85e-05	2883	tags=71%, list=15%, signal=61%	ICA1/FAS/HLA-F/HLA-DMA/CD86/HLA-DRA/HLA-DPB1/HLA-DPA1/HLA-DRB1/IL2/HLA-DQB1/CD80/HLA-DQA1/HLA-DRB5/GAD2/HLA-DOA/IL12B/PRF1/LTA/GZMB/IL1B/IL12A/HLA-DOB/IL1A/CD28/TNF/HLA-DQA2/IFNG/FASLG
KEGG_ALLOGRAFT_REJECTION	KEGG_ALLOGRAFT_REJECTION	KEGG_ALLOGRAFT_REJECTION	35	-0.784174	-1.95948	6.86e-06	9.02e-05	7.23e-05	2856	tags=77%, list=14%, signal=66%	CD40/FAS/HLA-F/HLA-DMA/CD86/HLA-DRA/HLA-DPB1/HLA-DPA1/HLA-DRB1/IL2/HLA-DQB1/CD80/HLA-DQA1/HLA-DRB5/HLA-DOA/IL12B/PRF1/GZMB/IL12A/HLA-DOB/CD28/IL10/TNF/HLA-DQA2/IFNG/CD40LG/FASLG
KEGG_SYSTEMIC_LUPUS_ERYTHEMATOSUS	KEGG_SYSTEMIC_LUPUS_ERYTHEMATOSUS	KEGG_SYSTEMIC_LUPUS_ERYTHEMATOSUS	54	-0.694165	-1.87179	1.65e-05	0.000203012	0.000162595	3113	tags=70%, list=16%, signal=59%	C1R/C8B/CD40/C8A/C7/HLA-DMA/C4A/C1S/FCGR3A/C1QB/C2/C1QC/C1QA/CD86/HLA-DRA/HLA-DPB1/C3/HLA-DPA1/HLA-DRB1/FCGR2A/HLA-DQB1/CD80/FCGR1A/FCGR3B/HLA-DQA1/HLA-DRB5/HLA-DOA/FCGR2B/HLA-DOB/C6/CD28/IL10/TNF/HLA-DQA2/IFNG/GRIN2A/CTSG/CD40LG
KEGG_INTESTINAL_IMMUNE_NETWORK_FOR_IGA_PRODUCTION	KEGG_INTESTINAL_IMMUNE_NETWORK_FOR_IGA_PRODUCTION	KEGG_INTESTINAL_IMMUNE_NETWORK_FOR_IGA_PRODUCTION	46	-0.71235	-1.87333	2.46e-05	0.000283372	0.000226957	2095	tags=65%, list=11%, signal=58%	HLA-DMA/TNFSF13/CD86/HLA-DRA/HLA-DPB1/HLA-DPA1/HLA-DRB1/IL2/HLA-DQB1/CD80/CCR10/IL15/PIGR/CXCL12/HLA-DQA1/HLA-DRB5/ITGA4/IL6/HLA-DOA/ITGB7/TNFRSF17/HLA-DOB/ICOSLG/TNFRSF13B/CD28/IL10/HLA-DQA2/CCR9/CD40LG/ICOS
KEGG_DRUG_METABOLISM_OTHER_ENZYMES	KEGG_DRUG_METABOLISM_OTHER_ENZYMES	KEGG_DRUG_METABOLISM_OTHER_ENZYMES	51	-0.685696	-1.8331	7.65e-05	0.000826851	0.000662237	2324	tags=39%, list=12%, signal=35%	NAT1/UGT1A1/DPYS/UGT1A3/DPYD/UGT2B28/CES1/UGT2B11/UGT2B17/CYP3A7/UPP2/CYP3A4/UGT1A6/UGT2B4/UGT2A1/UGT1A9/UGT2B7/UGT1A8/UGT2A3/UGT1A7
KEGG_METABOLISM_OF_XENOBIOTICS_BY_CYTOCHROME_P450	KEGG_METABOLISM_OF_XENOBIOTICS_BY_CYTOCHROME_P450	KEGG_METABOLISM_OF_XENOBIOTICS_BY_CYTOCHROME_P450	68	-0.635346	-1.7821	8.09e-05	0.000826851	0.000662237	2262	tags=43%, list=11%, signal=38%	UGT1A1/GSTP1/CYP1B1/UGT1A3/AKR1C1/UGT2B28/AKR1C2/UGT2B11/GSTM1/ALDH3B1/ADH1C/GSTA2/UGT2B17/GSTA1/ALDH3B2/CYP3A7/CYP3A4/ADH1A/UGT1A6/UGT2B4/GSTA5/UGT2A1/UGT1A9/UGT2B7/ADH4/ADH6/UGT1A8/UGT2A3/UGT1A7
KEGG_PENTOSE_AND_GLUCURONATE_INTERCONVERSIONS	KEGG_PENTOSE_AND_GLUCURONATE_INTERCONVERSIONS	KEGG_PENTOSE_AND_GLUCURONATE_INTERCONVERSIONS	28	-0.767486	-1.82197	0.000143483	0.00138952	0.00111289	2262	tags=50%, list=11%, signal=44%	UGT1A1/XYLB/UGT1A3/UGT2B28/UGT2B11/UGT2B17/UGT1A6/UGT2B4/UGT2A1/UGT1A9/UGT2B7/UGT1A8/UGT2A3/UGT1A7
KEGG_CELL_ADHESION_MOLECULES_CAMS	KEGG_CELL_ADHESION_MOLECULES_CAMS	KEGG_CELL_ADHESION_MOLECULES_CAMS	128	-0.537526	-1.69373	0.000169125	0.00155595	0.00124618	2701	tags=47%, list=14%, signal=41%	PTPRM/CD40/SDC2/CLDN11/CNTNAP1/CLDN9/SDC4/ICAM1/HLA-F/HLA-DMA/NRCAM/CDH3/MPZ/CD86/HLA-DRA/HLA-DPB1/CNTN1/CLDN18/HLA-DPA1/ITGB2/CLDN10/HLA-DRB1/OCLN/CD6/HLA-DQB1/CD80/SELPLG/CLDN20/NLGN4X/CD4/SIGLEC1/ITGAL/HLA-DQA1/HLA-DRB5/ITGA4/SELL/CD274/CD226/PTPRC/SPN/ITGAM/HLA-DOA/NEGR1/ICAM3/ITGB7/NRXN3/CD8A/SELE/HLA-DOB/PDCD1LG2/ICOSLG/CD28/PDCD1/SELP/HLA-DQA2/CD2/CD8B/CTLA4/CD40LG/ICOS
KEGG_ASCORBATE_AND_ALDARATE_METABOLISM	KEGG_ASCORBATE_AND_ALDARATE_METABOLISM	KEGG_ASCORBATE_AND_ALDARATE_METABOLISM	25	-0.764993	-1.79661	0.000298504	0.00261547	0.00209477	2262	tags=52%, list=11%, signal=46%	UGT1A1/UGT1A3/UGT2B28/UGT2B11/UGT2B17/UGT1A6/UGT2B4/UGT2A1/UGT1A9/UGT2B7/UGT1A8/UGT2A3/UGT1A7
KEGG_TIGHT_JUNCTION	KEGG_TIGHT_JUNCTION	KEGG_TIGHT_JUNCTION	129	0.54072	1.61921	0.000357611	0.00299093	0.00239548	1092	tags=14%, list=6%, signal=13%	IGSF5/MYH4/CLDN19/MYH2/MYH6/MYH1/MYH7/PRKCG/MYL2/CTNNA2/CLDN16/CLDN2/MYH8/RAB3B/ACTN2/CLDN3/CLDN6/MYH13
KEGG_PRIMARY_IMMUNODEFICIENCY	KEGG_PRIMARY_IMMUNODEFICIENCY	KEGG_PRIMARY_IMMUNODEFICIENCY	35	-0.706368	-1.76506	0.000476175	0.00379801	0.00304188	2856	tags=57%, list=14%, signal=49%	CD40/IL7R/BLNK/CD79A/CIITA/JAK3/RAG2/CD4/BTK/ZAP70/PTPRC/IL2RG/LCK/CD8A/TNFRSF13B/CD3E/CD3D/CD8B/CD40LG/ICOS
KEGG_CYTOSOLIC_DNA_SENSING_PATHWAY	KEGG_CYTOSOLIC_DNA_SENSING_PATHWAY	KEGG_CYTOSOLIC_DNA_SENSING_PATHWAY	53	-0.650042	-1.75057	0.000495392	0.00379801	0.00304188	2509	tags=28%, list=13%, signal=25%	IRF7/IL33/IL18/CCL4/PYCARD/RIPK3/CASP1/IL6/IKBKE/CCL5/IFNB1/AIM2/IL1B/CXCL10/ZBP1
KEGG_RETINOL_METABOLISM	KEGG_RETINOL_METABOLISM	KEGG_RETINOL_METABOLISM	64	-0.617973	-1.71654	0.000655272	0.0048228	0.00386265	1162	tags=34%, list=6%, signal=32%	UGT1A3/ALDH1A1/UGT2B28/UGT2B11/CYP4A11/ADH1C/UGT2B17/CYP3A7/BCO1/CYP3A4/ADH1A/UGT1A6/DHRS9/UGT2B4/UGT2A1/UGT1A9/UGT2B7/ADH4/ADH6/UGT1A8/UGT2A3/UGT1A7
KEGG_STARCH_AND_SUCROSE_METABOLISM	KEGG_STARCH_AND_SUCROSE_METABOLISM	KEGG_STARCH_AND_SUCROSE_METABOLISM	51	-0.62198	-1.66276	0.00150803	0.0106722	0.00854755	2282	tags=33%, list=12%, signal=30%	AMY2B/UGT1A1/UGT1A3/ENPP1/UGT2B28/UGT2B11/HK2/UGT2B17/UGT1A6/UGT2B4/UGT2A1/UGT1A9/AMY2A/UGT2B7/UGT1A8/UGT2A3/UGT1A7
KEGG_ASTHMA	KEGG_ASTHMA	KEGG_ASTHMA	28	-0.711274	-1.68852	0.00169532	0.0115533	0.00925324	2088	tags=64%, list=11%, signal=58%	HLA-DRA/HLA-DPB1/HLA-DPA1/HLA-DRB1/FCER1G/HLA-DQB1/FCER1A/HLA-DQA1/HLA-DRB5/PRG2/HLA-DOA/CCL11/HLA-DOB/IL10/TNF/HLA-DQA2/CD40LG/MS4A2
KEGG_B_CELL_RECEPTOR_SIGNALING_PATHWAY	KEGG_B_CELL_RECEPTOR_SIGNALING_PATHWAY	KEGG_B_CELL_RECEPTOR_SIGNALING_PATHWAY	75	-0.548914	-1.56977	0.00199174	0.0130886	0.0104828	3224	tags=49%, list=16%, signal=41%	AKT3/NFATC3/MAPK3/MALT1/FOS/PIK3CB/NFKB1/NFKBIA/JUN/IKBKB/RASGRP3/NFATC1/PIK3R1/IFITM1/PRKCB/BLNK/CD72/PTPN6/NFATC2/CARD11/LYN/CD79B/PIK3R5/CD79A/LILRB3/INPP5D/PIK3CD/VAV1/PIK3AP1/SYK/RAC2/BTK/PIK3CG/VAV3/FCGR2B/DAPP1/CR2
KEGG_HEDGEHOG_SIGNALING_PATHWAY	KEGG_HEDGEHOG_SIGNALING_PATHWAY	KEGG_HEDGEHOG_SIGNALING_PATHWAY	56	0.606712	1.62427	0.00234614	0.0148859	0.0119223	2882	tags=43%, list=15%, signal=37%	ZIC2/BMP7/IHH/WNT3A/WNT4/SHH/WNT6/WNT10B/GLI1/WNT8B/BMP6/WNT11/WNT3/WNT5A/BMP4/BMP8B/BMP8A/HHIP/WNT8A/WNT7B/PTCH2/LRP2/SMO/WNT1
KEGG_AUTOIMMUNE_THYROID_DISEASE	KEGG_AUTOIMMUNE_THYROID_DISEASE	KEGG_AUTOIMMUNE_THYROID_DISEASE	50	-0.621691	-1.65401	0.00262951	0.0157329	0.0126007	2856	tags=48%, list=14%, signal=41%	CD40/FAS/HLA-F/HLA-DMA/CD86/HLA-DRA/HLA-DPB1/HLA-DPA1/HLA-DRB1/IL2/HLA-DQB1/CD80/HLA-DQA1/HLA-DRB5/HLA-DOA/PRF1/GZMB/HLA-DOB/CD28/IL10/HLA-DQA2/CTLA4/CD40LG/FASLG
KEGG_MATURITY_ONSET_DIABETES_OF_THE_YOUNG	KEGG_MATURITY_ONSET_DIABETES_OF_THE_YOUNG	KEGG_MATURITY_ONSET_DIABETES_OF_THE_YOUNG	25	0.731374	1.6612	0.00265066	0.0157329	0.0126007	2825	tags=44%, list=14%, signal=38%	PDX1/FOXA2/FOXA3/HNF1B/NKX2-2/GCK/MNX1/NKX6-1/IAPP/BHLHA15/HNF4G
KEGG_BASAL_CELL_CARCINOMA	KEGG_BASAL_CELL_CARCINOMA	KEGG_BASAL_CELL_CARCINOMA	55	0.599094	1.60001	0.00345073	0.0198417	0.0158915	3815	tags=47%, list=19%, signal=38%	WNT3A/WNT4/SHH/WNT6/WNT10B/GLI1/LEF1/WNT8B/FZD10/WNT11/WNT3/WNT5A/BMP4/HHIP/WNT8A/AXIN2/FZD9/WNT7B/PTCH2/SMO/WNT1/GLI3/TCF7/WNT10A/APC2/FZD7
KEGG_FATTY_ACID_METABOLISM	KEGG_FATTY_ACID_METABOLISM	KEGG_FATTY_ACID_METABOLISM	42	-0.603105	-1.56992	0.00602989	0.0336212	0.0269277	1267	tags=26%, list=6%, signal=25%	ACSL4/ADH7/ACAA2/CYP4A22/ACADL/ACSL5/CYP4A11/ADH1C/ADH1A/ADH4/ADH6
KEGG_APOPTOSIS	KEGG_APOPTOSIS	KEGG_APOPTOSIS	86	-0.50051	-1.46055	0.00821612	0.0444637	0.0356117	3224	tags=38%, list=16%, signal=32%	PRKACG/TNFRSF1A/AKT3/PRKX/MAP3K14/PIK3CB/PRKACB/NFKB1/PRKAR1A/NFKBIA/TNFRSF10A/IKBKB/MYD88/TNFSF10/PIK3R1/TNFRSF10C/CAPN1/FAS/CASP10/IRAK3/PIK3R5/IRAK2/BCL2/TNFRSF10D/BIRC3/PIK3CD/NTRK1/PIK3CG/CSF2RB/IL1B/IL1A/TNF/FASLG
