# Supplementary material for: A hypoxia risk score for prognosis prediction and tumor microenvironment in adrenocortical carcinoma
Source: Front Genet. 2022 Dec 13;13:796681. doi: 10.3389/fgene.2022.796681 (PMC9792869; doi:10.3389/fgene.2022.796681)
Supplement: Supplementary file 9 [file Table4.XLSX]

## Sheet: DEGs
The 405 DEGs between clusters1 and cluster2.
	logFC	AveExpr	t	P.Value	adj.P.Val	B
CXCR6	-1.2395	4.73683	-8.9464	1.34298e-13	1.89091e-10	19.4571
PTGDR	-1.46153	4.25158	-8.76636	3.00596e-13	3.28295e-10	18.1111
PYHIN1	-1.36813	4.34904	-8.64167	5.25294e-13	4.31442e-10	17.692
SH2D1A	-1.37242	4.38134	-8.60695	6.1362e-13	4.47988e-10	17.6193
XCL2	-1.85319	3.58583	-8.78346	2.78448e-13	3.22868e-10	17.5445
ICOS	-1.93213	3.38792	-8.74083	3.36994e-13	3.32141e-10	17.1268
CCR2	-1.42184	4.48145	-8.31338	2.28324e-12	1.15403e-09	16.667
ITK	-1.03537	4.79319	-7.97517	1.03517e-11	3.13927e-09	15.639
GZMK	-1.37449	4.62952	-7.65814	4.25128e-11	8.42595e-09	14.2708
ZNF831	-1.51363	3.87934	-7.69654	3.58381e-11	7.6787e-09	13.6331
RAB27B	-1.77178	3.9681	-7.54888	6.90806e-11	1.26047e-08	13.401
ALLC	1.656	4.40876	7.50528	8.38235e-11	1.43681e-08	12.7945
CTLA4	-1.49807	4.01554	-7.40065	1.33276e-10	1.99026e-08	12.6931
C8orf34	-1.82011	3.6415	-7.34081	1.73677e-10	2.42803e-08	12.243
CD244	-1.26034	4.34858	-7.22033	2.95689e-10	3.78482e-08	12.1802
CLEC10A	-1.29229	4.78251	-7.04552	6.3822e-10	6.76376e-08	11.9836
SERPINI2	-2.01461	3.17287	-7.29266	2.14872e-10	2.90106e-08	11.7948
DMBX1	2.07229	3.79489	7.21693	3.00158e-10	3.78995e-08	11.5128
CD1E	-1.81628	3.30524	-7.21864	2.97894e-10	3.78844e-08	11.4731
PDX1	2.07901	3.68825	7.21504	3.0267e-10	3.78995e-08	11.4637
MMD2	2.32607	4.12206	7.09453	5.14577e-10	5.66667e-08	11.3143
CRTAM	-1.30874	4.0951	-7.0161	7.26215e-10	7.49485e-08	11.1911
TESPA1	-1.35977	4.46696	-6.87321	1.35777e-09	1.18427e-07	11.0342
CIDEA	2.03209	4.11316	7.04028	6.5309e-10	6.88433e-08	11.0261
CD3G	-1.23732	4.34362	-6.89762	1.22034e-09	1.07871e-07	10.9483
MYOZ2	-1.35397	4.28353	-6.87955	1.32062e-09	1.15698e-07	10.9309
HMX3	2.25161	4.58573	6.939	1.01821e-09	9.46743e-08	10.9244
SIGLEC6	-1.43585	2.48067	-7.09784	5.07122e-10	5.66667e-08	10.8884
SIRPG	-1.40324	4.10002	-6.91064	1.15279e-09	1.0329e-07	10.8859
XCL1	-1.59764	3.77604	-6.96124	9.23719e-10	8.88212e-08	10.8765
CD8B	-1.2429	4.38118	-6.83421	1.6099e-09	1.36199e-07	10.7572
SLAMF1	-1.35853	4.2023	-6.84785	1.51682e-09	1.28877e-07	10.715
TIGIT	-1.18708	4.50128	-6.776	2.07505e-09	1.64271e-07	10.6315
CNTFR	1.71856	4.50789	6.85557	1.46655e-09	1.2569e-07	10.4827
DTHD1	-1.54697	3.2277	-6.98303	8.39551e-10	8.27462e-08	10.4735
LMX1B	2.31498	4.37302	6.792	1.93532e-09	1.56992e-07	10.3158
CSF2	-1.50256	2.80982	-6.92787	1.06903e-09	9.64441e-08	10.2244
GAPT	-1.07647	4.67961	-6.59189	4.6163e-09	3.09512e-07	10.0847
LAMC2	-1.25894	4.89155	-6.54084	5.75652e-09	3.63694e-07	10.0776
NPPC	1.44936	4.31164	6.71961	2.65229e-09	2.01821e-07	9.83965
XCR1	-1.49649	3.48828	-6.71703	2.6822e-09	2.02573e-07	9.67638
GRAP2	-1.10576	4.48079	-6.52707	6.10937e-09	3.79899e-07	9.63263
ASGR2	-1.00708	4.29835	-6.56408	5.2065e-09	3.34301e-07	9.54562
TMIGD2	-1.50295	3.69356	-6.56582	5.16746e-09	3.33971e-07	9.31896
ANO9	-1.05834	4.54683	-6.42221	9.59905e-09	5.45293e-07	9.29169
CD40LG	-1.50758	3.50393	-6.59317	4.59066e-09	3.09512e-07	9.25097
CLVS2	-2.26753	3.73885	-6.40795	1.02059e-08	5.68303e-07	9.23222
NCR3	-1.30185	3.78118	-6.55071	5.51615e-09	3.49628e-07	9.21802
CD1C	-1.69057	3.80532	-6.47355	7.69586e-09	4.59699e-07	9.1709
PLA2G2D	-1.54277	3.28267	-6.60222	4.41432e-09	3.0109e-07	9.16494
C11orf21	-1.02585	4.46752	-6.40616	1.02847e-08	5.71074e-07	9.14554
FUT7	-1.05743	4.46971	-6.34909	1.3139e-08	6.96228e-07	8.95713
GPR174	-1.49869	3.04135	-6.56001	5.29883e-09	3.36937e-07	8.93497
SLC30A10	2.06375	5.29651	6.37423	1.17961e-08	6.3358e-07	8.92808
SFTPC	1.67657	3.41187	6.47398	7.68165e-09	4.59699e-07	8.70572
MYADML2	1.29873	3.32516	6.48418	7.35118e-09	4.4424e-07	8.70111
FAM178B	-1.4798	4.05896	-6.29402	1.6633e-08	8.32156e-07	8.64412
MS4A2	-1.6922	3.70688	-6.32556	1.45331e-08	7.57875e-07	8.55544
C1orf186	-1.67328	3.06613	-6.3924	1.09112e-08	5.97447e-07	8.39325
TUBB8	1.42547	3.9479	6.30955	1.55639e-08	7.96871e-07	8.20988
SCML4	-1.31407	4.13311	-6.1836	2.6638e-08	1.2183e-06	8.18108
EPO	1.6082	4.29994	6.24746	2.02925e-08	9.90114e-07	8.17893
SIT1	-1.23621	4.23604	-6.15152	3.05305e-08	1.36467e-06	8.09025
FASLG	-1.55311	3.73534	-6.21157	2.36482e-08	1.1152e-06	8.08271
CHI3L2	-1.12095	4.78214	-6.03368	5.02896e-08	2.03554e-06	8.02815
GRK7	1.22701	4.00626	6.25878	1.93356e-08	9.4812e-07	8.02331
CLEC9A	-1.20838	4.11375	-6.14767	3.1034e-08	1.38403e-06	8.01501
PCK1	1.68084	4.38457	6.1718	2.80098e-08	1.26926e-06	7.95575
TP53AIP1	1.54113	4.19558	6.19357	2.55316e-08	1.18141e-06	7.93215
C4orf50	1.85925	4.31644	6.16097	2.93295e-08	1.31996e-06	7.92159
HMX1	1.85239	3.39775	6.22395	2.24326e-08	1.07328e-06	7.86542
CD1B	-1.32933	2.52702	-6.22116	2.27016e-08	1.08352e-06	7.82775
FOXD4	1.06114	4.97117	6.07154	4.28532e-08	1.8e-06	7.81113
PHF21B	2.13253	4.49834	6.09891	3.81647e-08	1.63189e-06	7.80802
CHRNA4	2.1502	4.77928	6.06983	4.31629e-08	1.80643e-06	7.77174
TPSAB1	-1.68857	4.29541	-5.91594	8.25459e-08	3.03007e-06	7.44519
GALR3	1.37911	3.34404	6.05006	4.69261e-08	1.93112e-06	7.21269
RFX6	1.70503	3.55492	6.00695	5.62916e-08	2.22294e-06	7.11264
KLRF2	-1.04331	2.33845	-6.0042	5.6949e-08	2.22976e-06	7.10356
TBX5	1.71873	3.36591	5.97401	6.46711e-08	2.47533e-06	6.98788
ADCYAP1	-1.43291	3.667	-5.89536	8.99825e-08	3.23812e-06	6.88278
RIIAD1	-1.31747	4.43751	-5.73752	1.73818e-07	5.58028e-06	6.77648
MC5R	1.37133	2.93384	5.85908	1.04744e-07	3.67386e-06	6.62969
CCL7	-1.45318	3.05531	-5.87282	9.88924e-08	3.50606e-06	6.58344
AL645922.1	1.26439	2.85805	5.83287	1.16864e-07	3.99933e-06	6.54372
LHX5	1.69452	3.48381	5.83439	1.16125e-07	3.98791e-06	6.51483
CBLN4	-1.33436	4.69493	-5.62812	2.73312e-07	8.03208e-06	6.48922
RIPK4	1.72143	3.79225	5.80849	1.2938e-07	4.33731e-06	6.48188
B3GNT3	-1.55961	3.95758	-5.69914	2.03805e-07	6.37682e-06	6.44962
HTR1E	1.70379	3.54956	5.81178	1.27617e-07	4.29676e-06	6.44643
STMN4	1.28561	3.89124	5.7959	1.36348e-07	4.54771e-06	6.40436
ZNF683	-1.26275	4.23674	-5.66848	2.3136e-07	7.02706e-06	6.3783
TBX10	-1.40628	2.77813	-5.77076	1.51391e-07	4.96541e-06	6.26171
RP11-540D14.8	1.45625	4.09717	5.72571	1.82548e-07	5.80385e-06	6.25419
TPSD1	-1.61482	3.37397	-5.73398	1.76387e-07	5.64437e-06	6.23772
ANKRD22	-1.22372	4.32605	-5.58158	3.31015e-07	9.26843e-06	6.09691
TMEM105	1.61341	4.47619	5.61695	2.86186e-07	8.29602e-06	6.03178
LPA	1.69247	3.9866	5.64627	2.53589e-07	7.5396e-06	5.9809
NECAB2	1.40956	4.87581	5.57992	3.33276e-07	9.29212e-06	5.97654
NAT16	1.67291	4.08943	5.63389	2.66879e-07	7.88714e-06	5.97115
LRRC38	2.32762	4.38117	5.5715	3.45007e-07	9.47185e-06	5.94217
TRIM63	-1.44667	3.42631	-5.64722	2.52596e-07	7.5306e-06	5.91633
SCEL	1.74605	3.93929	5.62545	2.76338e-07	8.09386e-06	5.90649
FCRL3	-1.32798	3.85612	-5.58367	3.28178e-07	9.21937e-06	5.8806
ARHGDIG	1.34486	4.26927	5.58719	3.23469e-07	9.12192e-06	5.82651
GRB7	-1.45097	4.24211	-5.4907	4.80337e-07	1.24048e-05	5.81779
TRAT1	-1.45612	3.5301	-5.5967	3.11057e-07	8.84265e-06	5.79135
CTXN2	1.2974	3.31834	5.62571	2.76038e-07	8.09386e-06	5.77967
DLX4	1.43259	4.3952	5.55674	3.66564e-07	9.98026e-06	5.77251
LMAN1L	1.68338	3.59526	5.60385	3.02048e-07	8.64147e-06	5.74714
AC073657.1	1.20388	3.58213	5.61124	2.92991e-07	8.48081e-06	5.72242
C19orf83	1.3225	3.62506	5.5965	3.11323e-07	8.84265e-06	5.68666
THEMIS	-1.26982	3.91499	-5.5202	4.25764e-07	1.12805e-05	5.67214
F12	1.14687	4.71534	5.4998	4.62814e-07	1.20834e-05	5.63284
NR2E1	1.52662	3.39805	5.57672	3.37697e-07	9.34388e-06	5.6273
FAM83E	1.2184	3.48493	5.57426	3.4112e-07	9.39127e-06	5.59548
TIFAB	-1.28146	3.0699	-5.57753	3.36573e-07	9.33126e-06	5.5854
AXDND1	1.04908	5.02188	5.43822	5.94927e-07	1.48446e-05	5.58353
GPR55	-1.38829	3.61642	-5.52477	4.17876e-07	1.11163e-05	5.57506
CCDC83	1.39455	2.91769	5.54272	3.88256e-07	1.04553e-05	5.56428
OLIG2	1.35666	3.22696	5.52029	4.2561e-07	1.12805e-05	5.44401
ZDHHC22	1.39857	4.25927	5.46689	5.29354e-07	1.33777e-05	5.41891
GPR115	-1.57262	4.45907	-5.3528	8.41257e-07	1.99793e-05	5.41375
CTSG	-1.49021	2.99977	-5.49258	4.76667e-07	1.2347e-05	5.31495
GPR141	-1.34868	3.49401	-5.45915	5.4632e-07	1.3751e-05	5.28229
IL2RA	-1.03514	4.74137	-5.29858	1.04701e-06	2.41388e-05	5.26658
BAAT	1.01334	4.29833	5.38137	7.49393e-07	1.80808e-05	5.08881
LAIR2	-1.24833	3.13459	-5.42124	6.37448e-07	1.57461e-05	5.06985
DNAI1	-1.25679	4.12371	-5.28643	1.09945e-06	2.50837e-05	4.99689
FAM25A	-1.56431	2.99187	-5.38655	7.3384e-07	1.77273e-05	4.97239
ZIC2	1.49841	4.67815	5.28681	1.09777e-06	2.50745e-05	4.92149
EMX1	1.55726	3.63546	5.32599	9.37462e-07	2.19469e-05	4.81491
HDC	-1.55223	3.33433	-5.31248	9.8997e-07	2.30393e-05	4.79204
DPP10	1.71175	5.53405	5.17676	1.70587e-06	3.60409e-05	4.765
CST5	2.0557	4.17145	5.2509	1.26815e-06	2.8439e-05	4.75227
GOLGA6L2	1.59618	3.27755	5.29329	1.06954e-06	2.46006e-05	4.69883
POU4F1	1.68784	3.52775	5.27665	1.14354e-06	2.59097e-05	4.65593
SLC17A8	1.31292	3.76228	5.20292	1.5367e-06	3.29972e-05	4.40683
RSPO3	-1.50213	3.91783	-5.12082	2.13097e-06	4.38016e-05	4.37655
PTX4	1.12941	4.57042	5.1255	2.09177e-06	4.31758e-05	4.3128
CRIP3	-1.00564	4.76075	-5.0263	3.09628e-06	5.92563e-05	4.30773
PON1	1.29271	4.27348	5.11417	2.18801e-06	4.47872e-05	4.23298
HOXD11	1.49446	4.03355	5.12417	2.10284e-06	4.33136e-05	4.22709
NCR1	-1.30135	3.19604	-5.15133	1.88769e-06	3.94176e-05	4.1995
SMCP	1.45701	2.99466	5.12578	2.08942e-06	4.31725e-05	4.18229
GDF2	1.2327	2.72029	5.11148	2.21141e-06	4.52081e-05	4.15179
ACY3	-1.39629	3.94253	-5.05176	2.80072e-06	5.48901e-05	4.14497
GDF10	1.54224	4.60554	5.0509	2.81022e-06	5.501e-05	4.12165
SP8	1.33144	3.03872	5.10704	2.25072e-06	4.58328e-05	4.11002
RXFP3	1.5688	3.84155	5.08896	2.41783e-06	4.85339e-05	4.07612
NME8	-1.08956	3.98649	-5.03567	2.98406e-06	5.73871e-05	4.02519
CLC	1.42669	3.46288	5.08506	2.4554e-06	4.92379e-05	4.00993
MC3R	-1.42092	3.04545	-5.07814	2.52357e-06	5.02979e-05	3.96427
AC009060.2	1.11478	3.99036	5.04907	2.83057e-06	5.51891e-05	3.93164
CLDN19	1.35653	2.96663	5.04466	2.88025e-06	5.58284e-05	3.91725
UGT1A8	-1.08901	2.43898	-5.04465	2.88035e-06	5.58284e-05	3.89948
ZNF676	-1.37518	4.35581	-4.92638	4.58016e-06	8.09723e-05	3.87703
GPR171	-1.03592	4.19121	-4.96286	3.97171e-06	7.1958e-05	3.84068
HTR1B	-1.28879	3.50886	-5.01789	3.20036e-06	6.06009e-05	3.82908
FAM92B	-1.10147	2.64699	-5.01697	3.21202e-06	6.07318e-05	3.79619
NCAN	1.26095	3.49793	5.02087	3.16318e-06	6.01278e-05	3.79392
IGSF5	1.48677	4.95504	4.93467	4.43439e-06	7.88905e-05	3.79055
CHRNA2	1.56937	4.22675	4.96778	3.8959e-06	7.10415e-05	3.7703
UGT1A7	-1.64907	3.81522	-4.93295	4.46418e-06	7.92775e-05	3.7577
C9	1.15046	4.24673	4.96363	3.95984e-06	7.18751e-05	3.71755
HIST1H2BE	1.09744	3.93843	4.98223	3.68145e-06	6.75818e-05	3.70539
AC002398.9	1.0734	3.64202	4.95197	4.14457e-06	7.46099e-05	3.57098
AGXT2	-1.26244	3.09347	-4.95134	4.15483e-06	7.46582e-05	3.55389
CHRNA3	1.19382	4.73703	4.87465	5.60148e-06	9.55986e-05	3.53587
TEPP	1.22948	4.41996	4.88731	5.33282e-06	9.18084e-05	3.51357
PTPRR	-1.01634	4.3805	-4.81696	7.00323e-06	0.000113807	3.43708
REG3G	-1.70306	3.87615	-4.80839	7.23866e-06	0.000116862	3.40778
CCR4	-1.03656	3.94014	-4.85129	6.13259e-06	0.000102532	3.3801
HS3ST3A1	-1.39029	4.12357	-4.80635	7.29569e-06	0.00011759	3.38008
ERMN	-1.13598	3.4152	-4.86071	5.91279e-06	9.98739e-05	3.28664
S100Z	-1.02875	3.59307	-4.84068	6.38979e-06	0.000106202	3.2441
HSD3B1	1.50226	3.91177	4.82708	6.73461e-06	0.000110443	3.24141
LINGO2	-1.54368	3.47923	-4.80298	7.39123e-06	0.000118742	3.19438
PRND	-1.32975	3.70008	-4.78958	7.78284e-06	0.000123523	3.1775
LHX3	1.17349	2.94981	4.79878	7.51188e-06	0.000120484	3.12588
RP11-683L23.1	1.45252	4.25352	4.7678	8.46269e-06	0.00013208	3.11873
AQP2	1.82797	4.19778	4.74773	9.14005e-06	0.00014142	3.0774
ST8SIA6	-1.14285	2.89663	-4.79288	7.68459e-06	0.000122259	3.07089
RP11-35N6.1	1.64082	4.12097	4.74741	9.15156e-06	0.000141487	3.04247
COL20A1	1.13933	4.3169	4.74658	9.18049e-06	0.000141732	3.0332
LIPM	-1.14743	2.83519	-4.77552	8.21525e-06	0.000128932	3.02069
SLC45A2	1.15939	4.26054	4.72143	1.01086e-05	0.000153042	2.94532
C9orf50	1.07312	3.91503	4.74072	9.38903e-06	0.000144253	2.93481
VAX1	1.39534	3.16069	4.73969	9.42634e-06	0.000144601	2.93036
TMEM40	-1.12558	4.19428	-4.67337	1.21421e-05	0.000177424	2.92956
LSMEM2	1.12262	4.06149	4.72852	9.83797e-06	0.000149634	2.92527
ZBED2	-1.19237	2.92954	-4.73552	9.57782e-06	0.000146582	2.88876
OR2A7	-1.02897	2.62198	-4.72011	1.01598e-05	0.000153463	2.85965
C17orf99	-1.24896	2.9151	-4.7202	1.01562e-05	0.000153463	2.84108
UNC13C	-1.34348	3.55681	-4.66774	1.24048e-05	0.000180327	2.7506
EMR3	-1.19379	3.07468	-4.69425	1.12137e-05	0.000166448	2.74962
P2RY10	-1.16878	3.67002	-4.67059	1.2271e-05	0.000178778	2.74853
C7orf72	-1.11656	2.54719	-4.68204	1.17479e-05	0.000173334	2.74593
NT5C1A	1.21204	2.92858	4.67514	1.20606e-05	0.000176626	2.7419
TLX1	1.13831	2.80534	4.67179	1.22152e-05	0.000178102	2.73828
LRRC9	1.2159	4.84351	4.61818	1.49699e-05	0.000209281	2.73219
IRF4	-1.03839	4.18347	-4.6236	1.46659e-05	0.000205941	2.726
MYO3A	-1.53808	3.92307	-4.60472	1.57512e-05	0.000217734	2.72068
GALNT9	1.69356	4.767	4.60726	1.56009e-05	0.00021611	2.7009
EDAR	-1.35207	3.04157	-4.66708	1.24361e-05	0.000180649	2.66858
C2orf70	1.32225	4.44895	4.60191	1.59194e-05	0.000219375	2.61673
C1QL2	1.34259	3.44451	4.64213	1.3672e-05	0.000194952	2.60831
SCRT2	1.40342	3.4301	4.63257	1.41764e-05	0.000200033	2.58157
COL2A1	1.41436	4.78294	4.56245	1.84707e-05	0.000245678	2.54184
GCSAML	-1.31698	3.25407	-4.61682	1.50468e-05	0.000210207	2.52489
SATL1	1.24893	3.28289	4.6082	1.55455e-05	0.000215726	2.50811
GALNT5	-1.21598	4.01154	-4.54769	1.95241e-05	0.000257062	2.48314
CDHR4	-1.10412	3.42364	-4.58256	1.71243e-05	0.000231518	2.42106
GPR12	1.57797	4.06428	4.55206	1.92063e-05	0.00025358	2.41101
CPA6	-1.1408	3.12275	-4.56982	1.79655e-05	0.000240909	2.36661
HIST1H2BL	1.03732	3.84875	4.55796	1.87847e-05	0.000248847	2.35851
TMEM72	-1.27728	2.91158	-4.55998	1.8643e-05	0.000247135	2.348
FP325317.1	1.11762	3.07604	4.54753	1.95353e-05	0.000257062	2.33415
PYY	1.13909	3.39505	4.51626	2.19641e-05	0.00028372	2.21701
CR1	-1.17862	3.87357	-4.4775	2.53823e-05	0.000319091	2.20492
B3GALT2	-1.01977	4.59844	-4.42064	3.13459e-05	0.000377683	2.20076
TRPA1	-1.15307	3.46003	-4.49046	2.41854e-05	0.000307179	2.14927
RBP3	1.23038	3.04445	4.48032	2.51169e-05	0.000316766	2.13462
TCTE1	1.05646	4.20321	4.44619	2.85154e-05	0.000350527	2.06955
IGDCC3	1.17457	4.21459	4.44181	2.89819e-05	0.000355281	2.06619
TM4SF4	-1.36584	3.62004	-4.4353	2.969e-05	0.000361197	2.04761
PRSS1	-1.40097	3.02884	-4.46237	2.68517e-05	0.000334155	2.04656
GRK1	1.15176	3.3052	4.43222	3.00303e-05	0.000364506	1.96946
OTX1	1.30435	4.17944	4.39483	3.44812e-05	0.000409947	1.92736
MYH4	1.37901	3.07654	4.40951	3.26632e-05	0.000391641	1.92232
SV2C	1.46108	4.9928	4.34804	4.09565e-05	0.000471023	1.89832
SH3GL3	1.37589	4.00845	4.38713	3.54739e-05	0.000419725	1.88023
GPRC6A	1.4866	3.72714	4.39259	3.4768e-05	0.000412859	1.87009
FOXN4	1.02977	4.17089	4.3673	3.81593e-05	0.000445878	1.82263
SOX1	1.25356	2.74715	4.36016	3.91747e-05	0.000455045	1.79107
IL13	1.07979	3.74487	4.36973	3.78206e-05	0.000442707	1.7822
CAPSL	-1.19361	3.1036	-4.37454	3.71578e-05	0.000435726	1.77924
HHATL	-1.24302	4.4518	-4.28721	5.11501e-05	0.000562965	1.767
KIR2DL1	-1.10761	3.11157	-4.36891	3.79343e-05	0.000443512	1.76236
MS4A15	1.31471	3.9913	4.34978	4.06962e-05	0.000468576	1.7619
KCNK9	1.48038	4.91268	4.30753	4.74994e-05	0.000532599	1.75987
ZNF727	-1.23286	3.47153	-4.35176	4.04016e-05	0.000466547	1.74589
SBSN	1.22409	3.29687	4.35335	4.01663e-05	0.000464102	1.73475
TMEM211	1.0599	3.11312	4.33643	4.2737e-05	0.000487801	1.69284
KCNA3	-1.08211	3.16821	-4.33561	4.28644e-05	0.000488689	1.66208
KRTDAP	1.10835	2.9448	4.31697	4.58897e-05	0.000517375	1.64516
NKAIN2	-1.04714	3.95926	-4.29073	5.04989e-05	0.000557666	1.64321
RASSF6	-1.28125	2.93302	-4.32271	4.49364e-05	0.000509073	1.63283
HOXC11	1.56948	3.98808	4.30016	4.87928e-05	0.000543392	1.62967
KIAA1644	1.35139	5.01356	4.25963	5.65431e-05	0.000609725	1.62898
CNTN3	-1.34876	3.75931	-4.28502	5.15597e-05	0.000567156	1.62715
FBXW10	1.17155	4.59506	4.27161	5.41363e-05	0.000588927	1.59771
TMEM215	-1.10796	2.52542	-4.30072	4.86944e-05	0.000542603	1.58821
SHISA8	1.73253	5.01427	4.22359	6.44202e-05	0.000674539	1.51039
LRTM1	1.09092	2.86152	4.2693	5.45931e-05	0.000592588	1.50738
TIMD4	-1.0217	3.63801	-4.26631	5.51876e-05	0.000597396	1.49189
GATA5	1.42423	4.16084	4.23365	6.21214e-05	0.000655885	1.44457
ATP4A	1.26494	5.74621	4.18029	7.52904e-05	0.000764619	1.44449
HMGCLL1	-1.19104	2.81516	-4.25264	5.79949e-05	0.000621302	1.43395
AC114494.1	-1.05309	3.78685	-4.22383	6.4365e-05	0.000674515	1.40468
RHBG	1.09016	5.30122	4.15829	8.14693e-05	0.000814362	1.37628
SLC4A1	1.09869	4.26	4.19175	7.22535e-05	0.000741031	1.31512
SLC22A11	1.41576	3.88545	4.20093	6.99052e-05	0.000721074	1.31171
SPRR3	1.35159	4.02522	4.19044	7.25948e-05	0.00074337	1.29406
LHB	1.06583	4.05468	4.19085	7.2488e-05	0.000742663	1.28335
HTR4	1.22836	4.07724	4.18399	7.42956e-05	0.000756856	1.27333
ARHGEF35	-1.12147	3.89621	-4.15354	8.28687e-05	0.000825329	1.22104
GTSF1	-1.03723	3.85697	-4.15881	8.13199e-05	0.000813694	1.21872
SPRR2A	1.32455	3.06414	4.16912	7.83697e-05	0.000791405	1.20744
ENTPD8	1.10476	4.40872	4.1465	8.49808e-05	0.000840935	1.19742
IHH	1.08573	3.94028	4.15667	8.19445e-05	0.000817868	1.1705
HOXD13	1.34806	3.73596	4.15734	8.17468e-05	0.000816309	1.16667
TSGA10IP	-1.01836	3.34487	-4.15953	8.11102e-05	0.000812421	1.14878
NRG1	-1.15637	4.18711	-4.10628	9.80837e-05	0.000946829	1.14241
SYT10	-1.33971	3.48161	-4.14055	8.68057e-05	0.000855985	1.13212
RFX4	-1.00261	2.94521	-4.13645	8.80876e-05	0.000866026	1.09082
TMEM151B	1.01228	3.97686	4.1283	9.06879e-05	0.000887167	1.08766
OR2B6	1.14245	3.64832	4.13139	8.96936e-05	0.000879622	1.07874
FAM83A	-1.11818	4.45834	-4.06496	0.000113562	0.00106647	1.06234
CCDC103	1.02443	4.27768	4.09769	0.000101125	0.000970009	1.03261
SALL3	1.05257	2.69649	4.10126	9.98511e-05	0.000960598	1.02184
CCNA1	-1.02374	3.55621	-4.08503	0.000105771	0.00100522	0.953256
NPPB	1.35359	3.36175	4.05734	0.000116663	0.00108885	0.868093
TNN	-1.01128	3.9426	-4.03394	0.000126695	0.00116002	0.864586
CDSN	-1.24366	3.20381	-4.04113	0.000123528	0.00113997	0.811173
ADH6	-1.07802	3.77913	-4.00127	0.000142102	0.00127266	0.748099
NUTM1	1.03556	2.89214	4.00787	0.000138853	0.00124924	0.742816
PRL	1.13305	3.63157	4.00804	0.000138768	0.00124904	0.724319
PRODH	-1.09565	3.59448	-4.0009	0.000142287	0.00127315	0.721319
NKX3-2	1.04086	5.08136	3.93735	0.000177603	0.00152148	0.672042
IGFN1	1.00987	4.79803	3.94482	0.000173055	0.00148963	0.653221
CHRND	1.07469	3.96064	3.97291	0.000156924	0.00137236	0.642266
GYLTL1B	1.27196	5.06771	3.92473	0.000185555	0.00157191	0.622885
ARHGAP8	1.09829	3.73068	3.96516	0.000161226	0.00140251	0.605944
RALYL	1.68413	4.53766	3.92966	0.000182412	0.00155239	0.601601
ISL1	1.34865	3.57443	3.96144	0.000163329	0.00141893	0.597217
MYH2	1.1967	3.17233	3.95964	0.000164355	0.00142562	0.597093
TNNI3	1.35189	5.12261	3.90577	0.000198146	0.00165246	0.570212
CAMK2A	-1.02842	4.08025	-3.92014	0.000188528	0.00159144	0.563939
TCL1A	-1.01685	3.16731	-3.94678	0.000171877	0.00148143	0.540987
BARX1	1.21067	3.83838	3.92472	0.000185564	0.00157191	0.502313
FGF21	1.02838	2.75156	3.90045	0.000201819	0.00167788	0.444082
TTLL2	1.00143	2.8568	3.89926	0.000202651	0.00168338	0.43588
PLD5	1.04031	5.67224	3.85637	0.000234895	0.00190729	0.392318
MYH6	1.1654	3.12435	3.87038	0.00022386	0.00183358	0.347893
GLB1L3	1.35294	3.63525	3.84686	0.000242679	0.00195652	0.27843
ALPK2	-1.00947	3.31384	-3.85107	0.000239201	0.00193466	0.275095
HBQ1	1.05249	3.59962	3.8433	0.000245661	0.00197651	0.260028
AKR1D1	-1.01779	4.42931	-3.79062	0.00029402	0.00228632	0.238651
FOXA3	1.09438	3.56539	3.83152	0.000255766	0.00204696	0.227622
HOXC13	1.24412	5.11142	3.78713	0.000297522	0.00230987	0.226328
SPATA21	1.00069	3.60781	3.82576	0.000260849	0.00207763	0.210761
FCRL5	-1.07909	2.8946	-3.79592	0.000288775	0.00225172	0.131881
C9orf135	-1.04448	3.07296	-3.79719	0.000287527	0.00224541	0.129831
TMEM151A	1.01917	4.81589	3.7577	0.000328719	0.00250666	0.115054
GRM8	-1.06453	3.80667	-3.75986	0.000326327	0.00249131	0.0716767
EN2	1.24039	4.54404	3.74453	0.000343671	0.0025916	0.0552458
TFAP2C	1.38664	4.62126	3.7342	0.000355848	0.00266305	0.0363481
BMP7	1.32604	4.27671	3.73867	0.000350525	0.00263221	0.0242062
SNURF	1.25244	4.44485	3.72909	0.000362018	0.00269727	0.00719325
TRHDE	1.09828	3.3601	3.74518	0.000342918	0.0025879	-0.00678036
TMEM229A	-1.24442	3.85622	-3.71247	0.000382811	0.00281777	-0.0369736
C20orf195	1.04626	4.41393	3.71577	0.000378603	0.00279305	-0.0418162
SYT13	-1.12029	3.88621	-3.71085	0.000384901	0.00282816	-0.0496636
LRRIQ1	-1.124	4.02888	-3.69971	0.000399542	0.00291104	-0.0582556
ZNF98	-1.15463	3.4581	-3.71425	0.00038053	0.00280517	-0.0852666
EN1	1.06332	5.13791	3.66436	0.000449612	0.00320055	-0.124448
ZMAT4	1.04311	3.33611	3.68725	0.000416554	0.00301879	-0.163052
UGT2A3	-1.15316	3.30583	-3.6818	0.00042421	0.00305742	-0.182139
SOWAHA	1.11358	4.26961	3.66189	0.000453324	0.00321698	-0.195621
IGFBPL1	1.11213	3.31013	3.66835	0.000443682	0.00316994	-0.212621
FOXE1	1.27018	3.55063	3.66462	0.000449226	0.00320027	-0.223179
SLC12A1	1.13006	4.58004	3.64303	0.00048266	0.00338343	-0.228042
PAX2	1.03929	3.95497	3.65339	0.000466332	0.00329151	-0.243039
EMX2	1.08446	3.99084	3.64889	0.000473351	0.00333239	-0.251557
FBN3	1.08197	4.50464	3.6318	0.000500965	0.00348203	-0.265439
CHRNA7	1.13621	4.64227	3.61545	0.000528804	0.00363705	-0.298876
TECRL	-1.11993	2.80266	-3.62923	0.00050524	0.00350926	-0.317016
MISP	-1.05785	4.82739	-3.59996	0.000556537	0.00378317	-0.325014
NEUROG2	1.09665	4.30443	3.61236	0.000534224	0.00366283	-0.328818
ZNF728	-1.0938	3.12227	-3.62723	0.000508596	0.00352512	-0.330991
MYH1	1.07723	3.09647	3.60628	0.000545051	0.00372234	-0.372588
TM6SF2	1.03406	3.91683	3.60396	0.000549243	0.00374625	-0.3775
COL26A1	1.38731	5.3663	3.57419	0.000605731	0.00403728	-0.38031
GATA1	-1.04288	4.22372	-3.57734	0.000599502	0.00400997	-0.384812
PRSS56	1.1519	3.64509	3.59417	0.000567242	0.00383584	-0.411515
C1QTNF8	-1.194	3.51167	-3.56943	0.000615271	0.00408236	-0.466688
SLPI	-1.21157	5.48407	-3.62369	0.000514598	0.00355435	-0.472078
LGR5	1.45155	5.12375	3.54087	0.000675496	0.00438006	-0.478267
TNFSF11	-1.03097	3.1751	-3.56863	0.000616881	0.00409013	-0.486431
SLC19A3	1.04399	4.25374	3.54137	0.000674408	0.00437444	-0.524311
VWC2	-1.09821	2.89152	-3.54629	0.000663651	0.00432031	-0.538348
KRT15	-1.07681	3.05903	-3.54677	0.000662613	0.00431497	-0.541162
SLC38A8	1.065	3.43943	3.54467	0.000667184	0.00434128	-0.544722
LGSN	1.06967	3.99384	3.53785	0.000682193	0.00441187	-0.548185
FOXB1	1.04414	2.94621	3.53725	0.000683519	0.004419	-0.552096
RIMBP2	1.27622	4.51297	3.51742	0.000729096	0.0046466	-0.569462
SHANK2	1.00925	4.84792	3.48612	0.000806909	0.00503189	-0.636121
OCSTAMP	1.07064	3.85948	3.50051	0.000770212	0.00484288	-0.652187
SERPINA12	1.12713	3.32388	3.49783	0.000776926	0.00487421	-0.663814
RGS13	-1.02014	3.36958	-3.49873	0.000774657	0.00486307	-0.667096
SP9	1.08386	2.79849	3.46445	0.000865337	0.00535054	-0.738567
KIR2DL3	-1.01314	3.26702	-3.4632	0.000868806	0.00537023	-0.76061
KLK1	-1.10982	5.30718	-3.48976	0.000797461	0.00498559	-0.797203
HAND1	1.19105	3.99992	3.43347	0.000955813	0.00581512	-0.817762
MYH7	1.05843	3.62594	3.42998	0.000966541	0.00586424	-0.841022
CCL19	-1.0865	3.67339	-3.41527	0.00101305	0.00608078	-0.864462
SAA4	1.04202	3.40202	3.42084	0.000995185	0.00600462	-0.864631
RELN	1.21247	5.30522	3.39469	0.00108169	0.00640883	-0.880923
HOXC12	1.27463	3.53041	3.39737	0.0010725	0.00636013	-0.922481
FOXD3	1.14464	3.63818	3.37662	0.0011455	0.00671429	-0.975896
TEX101	1.04081	3.4734	3.34476	0.00126683	0.00730596	-1.05865
SPRR2B	1.26482	3.90869	3.33884	0.00129064	0.00742371	-1.06197
C18orf42	1.21784	4.33701	3.32574	0.00134489	0.00768197	-1.07916
C9orf84	1.33932	5.49071	3.31477	0.00139195	0.00790724	-1.11215
HS3ST4	-1.1163	4.01381	-3.28819	0.00151246	0.00844102	-1.16519
FOXA2	1.19162	3.46571	3.26489	0.0016261	0.00894357	-1.25669
HMX2	1.11224	4.69837	3.24921	0.00170703	0.00924679	-1.26602
ZIC5	1.08183	3.37405	3.25887	0.00165676	0.00905908	-1.27132
MC2R	1.49935	5.7842	3.26731	0.00161397	0.00889269	-1.28136
KCNC2	1.09649	3.11056	3.24015	0.00175552	0.00944455	-1.31325
DLL3	1.05248	4.49444	3.21073	0.00192198	0.0101408	-1.3692
TSPEAR	1.08077	3.78748	3.21804	0.00187926	0.00996879	-1.36975
LHX2	1.05963	4.29381	3.20528	0.00195438	0.010276	-1.38762
SPRR1B	1.17965	3.8456	3.13743	0.00240304	0.0120317	-1.56351
MUCL1	1.17848	3.71908	3.13252	0.00243902	0.0121729	-1.57757
HCRTR2	1.16358	4.86991	3.09748	0.00271047	0.0131988	-1.64663
HS3ST5	1.04656	3.70193	3.09992	0.00269065	0.0131185	-1.65687
MDGA2	1.02854	3.96077	3.08185	0.00284037	0.0137028	-1.6962
SLC7A4	-1.26761	4.78383	-3.09138	0.00276048	0.0133927	-1.72931
SEMG1	-1.19842	4.42466	-3.07129	0.00293142	0.0140697	-1.73019
ADH4	-1.0202	3.43146	-3.05142	0.00311017	0.0147516	-1.77282
PRAME	1.38694	4.6758	3.0343	0.00327218	0.0153721	-1.80066
GREM2	1.23616	4.85397	3.02308	0.00338258	0.0158041	-1.82929
ATP2B2	1.01487	5.71677	3.0819	0.00283998	0.0137028	-1.90479
CPN2	1.483	4.75636	2.98167	0.00382067	0.0174134	-1.92857
D4S234E	1.14749	5.62851	2.98613	0.00377107	0.0172432	-2.04066
EVX1	1.23313	5.0608	2.90551	0.00476635	0.020851	-2.12346
ZNF536	1.34111	5.16669	2.88954	0.00499022	0.0216568	-2.16538
SYNDIG1	1.05426	5.0032	2.8217	0.00605349	0.0251214	-2.31978
VSNL1	1.24376	4.7182	2.80294	0.0063823	0.0261936	-2.34541
JPH3	1.22102	5.01192	2.74866	0.00742787	0.0295079	-2.48522
SPRR1A	1.11566	4.97541	2.72878	0.00784831	0.0308801	-2.53151
AGXT	1.03312	4.54045	2.7019	0.00845151	0.0326595	-2.56577
PCP4	1.64487	5.50218	2.5563	0.0125163	0.0441522	-2.95454
