# Supplementary material for: A hypoxia risk score for prognosis prediction and tumor microenvironment in adrenocortical carcinoma
Source: Front Genet. 2022 Dec 13;13:796681. doi: 10.3389/fgene.2022.796681 (PMC9792869; doi:10.3389/fgene.2022.796681)
Supplement: Supplementary file 12 [file Table1.XLSX]

## Sheet: TCGA
The detailed information of TCGA-ACC patients.
	Age	Mstage	Laterality	Nstage	Tstage	Gender	Stage	Status.indicator	Survival.days	Survival.Months
TCGA.OR.A5KV	17	M0	Left	N1	T2	female	stage iii	0	3878	129.267
TCGA.OR.A5K3	53	M0	Left	N0	T2	male	stage ii	0	3465	115.5
TCGA.OR.A5JS	65	M0	Right	N0	T2	female	stage ii	0	383	12.7667
TCGA.OR.A5JC	37	NA	Left	NA	NA	male	NA	1	1750	58.3333
TCGA.P6.A5OG	45	M1	Left	N0	T4	female	stage iv	1	383	12.7667
TCGA.OR.A5LC	71	M1	Left	N0	T4	female	stage iv	1	159	5.3
TCGA.OR.A5J9	22	M0	Right	N0	T2	female	stage ii	0	1352	45.0667
TCGA.OR.A5JX	50	M0	Left	N0	T3	male	stage iii	0	950	31.6667
TCGA.OR.A5LJ	54	M1	Left	N1	T2	female	stage iv	1	1105	36.8333
TCGA.OR.A5LN	31	M0	Right	N0	T2	female	stage ii	0	2342	78.0667
TCGA.OR.A5K2	32	M0	Right	N0	T4	female	stage iii	1	994	33.1333
TCGA.OR.A5K5	59	M0	Left	N0	T3	female	stage iii	1	498	16.6
TCGA.OR.A5K0	69	M0	Left	N0	T2	female	stage ii	0	1029	34.3
TCGA.OR.A5KW	55	M0	Right	N1	T2	female	stage iii	0	2076	69.2
TCGA.OR.A5LA	52	M0	Left	N0	T2	female	stage ii	0	719	23.9667
TCGA.OR.A5JE	17	M0	Left	N0	T1	female	stage i	1	2105	70.1667
TCGA.OR.A5L5	77	M0	Left	N0	T1	female	stage i	0	1317	43.9
TCGA.OR.A5L4	48	M0	Right	N0	T4	female	stage iii	0	967	32.2333
TCGA.OR.A5J3	23	M0	Left	N0	T3	female	stage iii	0	2091	69.7
TCGA.OR.A5LB	59	M1	Right	N0	T4	male	stage iv	1	1204	40.1333
TCGA.OR.A5JF	69	M0	Left	N0	T2	female	stage ii	0	2015	67.1667
TCGA.PK.A5H8	42	M0	Right	N0	T2	male	stage ii	0	3623	120.767
TCGA.OR.A5LP	37	M0	Right	N0	T2	female	stage ii	0	1857	61.9
TCGA.OR.A5L9	53	M0	Right	N0	T2	female	stage ii	0	871	29.0333
TCGA.PK.A5HB	63	NA	Left	NA	NA	male	NA	0	1293	43.1
TCGA.OR.A5K9	61	M0	Right	N0	T2	female	stage ii	1	344	11.4667
TCGA.OR.A5JA	53	M1	Right	N0	T4	female	stage iv	1	922	30.7333
TCGA.OR.A5KU	37	M0	Left	N0	T2	female	stage ii	0	4673	155.767
TCGA.OR.A5J8	66	M0	Left	N0	T3	male	stage iii	1	579	19.3
TCGA.OR.A5LM	23	M0	Right	N0	T2	male	stage ii	0	1858	61.9333
TCGA.OR.A5KZ	42	M0	Left	N0	T2	male	stage ii	1	125	4.16667
TCGA.OR.A5JO	26	M0	Right	N0	T1	female	stage i	0	1194	39.8
TCGA.OR.A5JQ	26	M0	Right	N0	T2	female	stage ii	0	1103	36.7667
TCGA.OR.A5KT	44	M0	Left	N0	T1	female	stage i	0	2895	96.5
TCGA.OR.A5K8	39	M0	Right	N0	T2	male	stage ii	0	749	24.9667
TCGA.OR.A5L3	67	M0	Right	N0	T1	female	stage i	0	4628	154.267
TCGA.OR.A5JK	49	M1	Left	N0	T4	male	stage iv	0	1497	49.9
TCGA.OR.A5K1	48	M0	Left	N0	T2	male	stage ii	0	3289	109.633
TCGA.OR.A5LR	30	M0	Left	N0	T2	female	stage ii	0	853	28.4333
TCGA.PA.A5YG	51	M0	Left	N0	T2	male	stage ii	0	756	25.2
TCGA.OR.A5J7	30	M0	Right	N0	T3	female	stage iii	1	490	16.3333
TCGA.OR.A5JP	40	M0	Left	N0	T2	male	stage ii	0	464	15.4667
TCGA.OR.A5JV	55	M0	Left	N0	T2	male	stage ii	0	2023	67.4333
TCGA.OU.A5PI	53	M1	Left	N1	T2	female	stage iv	0	1171	39.0333
TCGA.PK.A5HA	63	M0	Left	N0	T1	male	stage i	0	1201	40.0333
TCGA.OR.A5JG	61	M1	Left	N1	T4	male	stage iv	1	541	18.0333
TCGA.OR.A5JY	68	M1	Right	N1	T4	female	stage iv	1	552	18.4
TCGA.OR.A5JM	25	M1	Left	N0	T4	female	stage iv	1	562	18.7333
TCGA.OR.A5K6	56	M0	Left	N0	T2	female	stage ii	0	1493	49.7667
TCGA.OR.A5K4	64	M0	Right	N0	T4	female	stage iii	0	1082	36.0667
TCGA.OR.A5JL	36	M0	Right	N0	T1	female	stage i	0	2056	68.5333
TCGA.P6.A5OF	55	M0	Right	N0	T4	female	stage iii	1	207	6.9
TCGA.OR.A5LE	14	M0	Left	N0	T2	male	stage ii	1	662	22.0667
TCGA.OR.A5LK	62	M0	Right	N0	T2	male	stage ii	0	2740	91.3333
TCGA.OR.A5LO	61	M0	Right	N0	T2	female	stage ii	1	2405	80.1667
TCGA.OR.A5LD	52	M0	Left	N0	T4	male	stage iii	1	1197	39.9
TCGA.OR.A5J6	29	M0	Right	N0	T2	female	stage ii	0	2703	90.1
TCGA.OR.A5JJ	65	M1	Left	N1	T4	male	stage iv	1	490	16.3333
TCGA.OR.A5LT	57	M0	Left	N0	T3	male	stage iii	0	549	18.3
TCGA.OR.A5KY	23	M1	Left	N1	T4	female	stage iv	1	391	13.0333
TCGA.OR.A5JZ	60	M0	Left	N0	T2	male	stage ii	0	822	27.4
TCGA.OR.A5JD	57	M0	Left	N0	T2	female	stage ii	0	3038	101.267
TCGA.OR.A5L6	60	M0	Left	N0	T2	male	stage ii	0	861	28.7
TCGA.OR.A5LS	34	M0	Right	N0	T2	female	stage ii	0	1096	36.5333
TCGA.OR.A5JR	45	M0	Left	N0	T1	male	stage i	0	3688	122.933
TCGA.OR.A5J5	30	M0	Right	N0	T4	male	stage iii	1	365	12.1667
TCGA.OR.A5KX	25	M0	Left	N1	T2	female	stage iii	0	1364	45.4667
TCGA.OR.A5LL	75	M0	Right	N0	T2	female	stage ii	1	1613	53.7667
TCGA.OR.A5KO	39	M1	Right	N0	T4	female	stage iv	0	1414	47.1333
TCGA.OR.A5JI	22	M0	Right	N0	T1	male	stage i	0	2331	77.7
TCGA.OR.A5LG	46	M0	Left	N0	T3	male	stage iii	0	1589	52.9667
TCGA.OR.A5JW	47	M0	Right	N0	T2	male	stage ii	0	2202	73.4
TCGA.PK.A5H9	27	M0	Right	N0	T2	female	stage ii	0	616	20.5333
TCGA.OR.A5JB	52	M1	Right	N0	T4	male	stage iv	1	551	18.3667
TCGA.OR.A5L8	36	M0	Right	N0	T2	female	stage ii	0	885	29.5
TCGA.OR.A5J1	58	M0	Left	N0	T2	male	stage ii	1	1355	45.1667
TCGA.OR.A5J2	44	M1	Left	N0	T3	female	stage iv	1	1677	55.9
TCGA.OR.A5JT	65	M0	Left	N0	T2	female	stage ii	0	907	30.2333
TCGA.OR.A5LH	36	M0	Left	N0	T2	female	stage ii	1	2385	79.5

## Sheet: GSE19750
The detailed information of GSE-19750 patients.
Patient.ID	Age	Function	Gender	Stage	Survival.years	Status.indicator	Grade	Size	Weight	Survival.Months
GSM493255	23.3	None	M	2	3	1	3	19	1100	36
GSM493256	56.5	None	F	4	0.6	1	4	9	190	7.2
GSM493257	67.8	None	M	2	1.7	1	4	7.6	150	20.4
GSM493258	72.1	Cushings	M	4	0.4	1	4	9.5	175	4.8
GSM493259	46.9	Cushings	M	4	0.1	1	4	12	235	1.2
GSM493260	26.7	None	F	Recurrence	16.6	1	4	3	unknown	199.2
GSM493261	48.5	Cushings	M	2	3.1	1	3	9	195	37.2
GSM493262	36.9	Cushings	F	Recurrence	13.8	1	4	6.5	unknown	165.6
GSM493264	53.2	None	M	3	9	1	2	8	195	108
GSM493266	54.2	aldosterone	F	2	18	1	1	15	890	216
GSM493267	67.3	None	F	2	6.4	1	2	10	230	76.8
GSM493268	27.7	Cushings	F	2	9.8	1	2	8	149	117.6
GSM493271	56.7	Unknown	F	Recurrence	0	1	3	Unknown	unknown	0
GSM493272	42	Unknown	M	Recurrence	14	0	Unknown	Unknown	unknown	168
GSM1094057	68	Unknown	F	Recurrence	1.583	1	2	Unknown	unknown	18.996
GSM1094071	57	None	M	1	3	0	1	4	39	36
GSM1094072	59	None	M	Recurrence	7.583	1	Unknown	2.5	unknown	90.996
GSM1094074	55	Cortisol, aldosterone, testosterone	F	2	0.583	1	4	10.5	277	6.996
GSM1094075	51	None	F	Recurrence	6	0	2	14.5	325	72
GSM1094076	53	aldosterone	F	Recurrence	2.083	1	Unknown	14.5	1243	24.996
GSM1094077	69	None	M	Recurrence	2.83	1	Unknown	7.8	unknown	33.96
GSM1094078	63	None	M	4	2.08	0	4	7.8	132	24.96

## Sheet: GSE33371
			The detailed information of GSE3371 patients
Patient.ID	age.ch1	Status.indicator	hormone.expression.	mitotic.rate.of.tumor.	Gender	side.of.body.	tumor.diameter..cm..	Stage	Weight	weiss.score.of.tumor.	Survival.years	Survival.Months
GSM825399	<10	0	Testosterone	22	F	Right	3.2	1	12	High	12.4685	149.622
GSM825400	49	0	Non-functional	6	F	not applicable	unknown	4	unknown	Low	6.55	78.6
GSM825401	45	1	Testosterone	24	F	Left	9	2	180	High	1.51233	18.1479
GSM825402	48	1	Non-functional	51	F	not applicable	unknown	4	unknown	High	1.65753	19.8904
GSM825403	77	1	Cortisol	45	M	not applicable	unknown	4	unknown	High	1.20274	14.4329
GSM825404	47	0	Non-functional	41	F	Left	16	2	unknown	High	1.29	15.48
GSM825406	52	1	Non-functional	2	F	Right	19	2	2890	Low	2.78082	33.3699
GSM825407	34	1	Non-functional	74	M	Left	9.2	2	266	High	0.775342	9.30411
GSM825408	35	1	Cortisol	8	F	Left	16	4	460	Low	1.23288	14.7945
GSM825410	48	0	Non-functional	4	M	Left	6.2	2	110	Low	5.56	66.72
GSM825411	45	0	Non-functional	2	M	Left	5	2	60	Low	8.95	107.4
GSM825412	39	1	Cortisol	109	F	Left	18	3	900	High	0.090411	1.08493
GSM825414	31	0	Cortisol	65	F	Right	12	2	520	High	15.12	181.44
GSM825416	45	1	Non-functional	137	F	Right	9	4	unknown	High	0.120548	1.44658
GSM825417	41	1	DHEAS	12	F	Left	17	3	2540	Low	4.75342	57.0411
GSM825418	<10	1	Testosterone	64	M	Left	12	4	450	High	0.476712	5.72055
GSM825422	19	1	Cortisol	27	M	Left	10.5	2	unknown	High	0.619178	7.43014
GSM825423	61	1	Cortisol	27	F	Right	9.8	2	253	High	0.942466	11.3096
GSM825426	60	1	Cortisol	40	F	Right	18.5	2	1805	High	0.364384	4.3726
GSM825427	51	1	Testosterone	23	F	Right	15.5	3	1305	High	2.23288	26.7945
GSM825428	71	1	Non-functional	22	M	Right	22	4	2440	High	0.624658	7.49589
GSM825429	25	1	Cortisol+Testosterone	34	F	Right	26	4	2300	High	0.89863	10.7836
GSM825430	47	0	Cortisol	37	F	Right	unknown	1	unknown	High	7.81	93.72

## Sheet: GSE76019
The detailed information of GSE-76019 patients.
Patient.ID	Status.indicator	Survival.years	Stage	Survival.Months
GSM1972883	0	5.07324	III	60.8789
GSM1972884	0	5.17454	I	62.0945
GSM1972885	0	4.33128	I	51.9754
GSM1972886	0	4.50376	III	54.0452
GSM1972887	0	4.29569	II	51.5483
GSM1972888	0	5.48118	I	65.7741
GSM1972889	0	4.29021	II	51.4825
GSM1972890	0	3.35113	IV	40.2136
GSM1972891	0	4.87064	I	58.4476
GSM1972892	0	4.39973	I	52.7967
GSM1972893	1	1.48665	IV	17.8398
GSM1972894	1	1.45927	III	17.5113
GSM1972895	1	0.161533	IV	1.9384
GSM1972896	1	0.810404	IV	9.72485
GSM1972897	1	4.61602	II	55.3922
GSM1972898	0	1.577	I	18.924
GSM1972899	1	1.1499	III	13.7988
GSM1972900	0	5.78782	III	69.4538
GSM1972901	0	1.80151	I	21.6181
GSM1972902	1	0.473648	IV	5.68378
GSM1972903	1	0.303901	II	3.64682
GSM1972904	0	4.30664	II	51.6797
GSM1972905	0	3.92882	III	47.1458
GSM1972906	1	2.24504	III	26.9405
GSM1972907	0	7.0883	III	85.0595
GSM1972908	0	2.01232	II	24.1478
GSM1972909	0	1.70842	I	20.501
GSM1972910	1	0.563997	IV	6.76797
GSM1972911	0	2.45311	III	29.4374
GSM1972912	0	2.13005	I	25.5606
GSM1972913	0	1.62902	I	19.5483
GSM1972914	1	0.750171	IV	9.00205
GSM1972915	0	1.90828	III	22.8994
GSM1972916	1	0.511978	II	6.14374
