# Supplementary material for: A hypoxia risk score for prognosis prediction and tumor microenvironment in adrenocortical carcinoma
Source: Front Genet. 2022 Dec 13;13:796681. doi: 10.3389/fgene.2022.796681 (PMC9792869; doi:10.3389/fgene.2022.796681)
Supplement: Supplementary file 16 [file Table10.XLSX]

## Sheet: GO
The state of GO pathway in cluster1 vs cluster 2
	ID	Description	setSize	enrichmentScore	NES	pvalue	p.adjust	qvalues	rank	leading_edge	core_enrichment
GO_ADAPTIVE_IMMUNE_RESPONSE	GO_ADAPTIVE_IMMUNE_RESPONSE	GO_ADAPTIVE_IMMUNE_RESPONSE	396	-0.690438	-2.40906	1e-10	1.87e-08	1.62e-08	2860	tags=49%, list=15%, signal=43%	CRACR2A/CD40/SERPING1/ERAP2/PRKCB/IL18BP/IL7R/CTSC/C8A/CLEC4A/PTPN6/CD160/C7/LAT/SIGLEC10/ICAM1/FCRL4/P2RX7/HLA-F/IRF7/HLA-DMA/SUSD4/BTLA/FGB/TNFSF13/C4A/C1S/LYN/CD79B/TNFRSF11A/UNC13D/IL33/CD74/C1QB/IRF1/CD79A/TNFRSF21/C2/C1QC/LILRB3/C1QA/CD86/HLA-DRA/HLA-DPB1/LAT2/SKAP1/CLEC4G/RNF125/CCR6/C3/ADCY7/HLA-DPA1/IL18/ALOX15/LILRB5/HLA-DRB1/HAVCR2/CTSS/JAK3/IL2/ANXA1/INPP5D/SEMA4A/FGL2/FCER1G/CD6/TFEB…
GO_ADAPTIVE_IMMUNE_RESPONSE_BASED_ON_SOMATIC_RECOMBINATION_OF_IMMUNE_RECEPTORS_BUILT_FROM_IMMUNOGLOBULIN_SUPERFAMILY_DOMAINS	GO_ADAPTIVE_IMMUNE_RESPONSE_BASED_ON_SOMATIC_RECOMBINATION_OF_IMMUNE_RECEPTORS_BUILT_FROM_IMMUNOGLOBULIN_SUPERFAMILY_DOMAINS	GO_ADAPTIVE_IMMUNE_RESPONSE_BASED_ON_SOMATIC_RECOMBINATION_OF_IMMUNE_RECEPTORS_BUILT_FROM_IMMUNOGLOBULIN_SUPERFAMILY_DOMAINS	244	-0.632771	-2.12044	1e-10	1.87e-08	1.62e-08	3290	tags=48%, list=17%, signal=41%	HFE/C5/AICDA/RFTN1/IL4R/MEF2C/HLA-E/RAB27A/PRKCQ/C1R/NFKBID/C8B/TGFB1/TNFRSF1B/CTSH/CD40/SERPING1/IL18BP/IL7R/CTSC/C8A/PTPN6/C7/ICAM1/P2RX7/HLA-F/IRF7/SUSD4/TNFSF13/C4A/C1S/UNC13D/IL33/CD74/C1QB/C2/C1QC/C1QA/CLEC4G/CCR6/C3/IL18/HAVCR2/JAK3/IL2/ANXA1/INPP5D/SEMA4A/FGL2/FCER1G/WAS/NLRP10/TLR4/TCIRG1/HLA-DQB1/MYO1G/CD80/LOXL3/BATF/POU2F2/KLHL6/CD4/RIPK3/BTK/LILRB1/SASH3/NFKBIZ/CLCF1/CD274/IL6/EBI3/C…
GO_ANTIGEN_RECEPTOR_MEDIATED_SIGNALING_PATHWAY	GO_ANTIGEN_RECEPTOR_MEDIATED_SIGNALING_PATHWAY	GO_ANTIGEN_RECEPTOR_MEDIATED_SIGNALING_PATHWAY	231	-0.689172	-2.30487	1e-10	1.87e-08	1.62e-08	3317	tags=39%, list=17%, signal=33%	TXK/PSMB8/PRNP/RFTN1/PIK3R1/MEF2C/PRKCQ/PVRIG/NFKBID/FOXP1/THY1/PAK3/PRKCB/PTPN6/CD160/BTNL3/LAT/NFATC2/PSMB9/PSMB10/CARD11/LYN/CD79B/CD79A/GBP1/TNFRSF21/HLA-DRA/HLA-DPB1/CD300A/LAT2/SKAP1/HLA-DPA1/BCL2/PTPRJ/HLA-DRB1/INPP5D/THEMIS2/WAS/LCP2/PIK3CD/HLA-DQB1/PAG1/PSMA8/KLHL6/MNDA/CD4/NCKAP1L/VTCN1/LILRB4/NFAM1/SYK/BTK/HLA-DQA1/HLA-DRB5/NFKBIZ/VAV3/ZAP70/CD226/PTPRC/CD38/CACNA1F/BTNL8/SLA2/LCK/KCNN…
GO_CELLULAR_RESPONSE_TO_BIOTIC_STIMULUS	GO_CELLULAR_RESPONSE_TO_BIOTIC_STIMULUS	GO_CELLULAR_RESPONSE_TO_BIOTIC_STIMULUS	231	-0.617271	-2.0644	1e-10	1.87e-08	1.62e-08	3256	tags=41%, list=17%, signal=35%	AICDA/HAMP/MEF2C/TICAM2/TXNIP/NOD2/TREM2/TGFB1/AXL/TNFRSF1B/CD40/CD36/SASH1/NOS3/ICAM1/KMO/NR1I2/TLR1/LYN/GSTP1/IL36B/CD86/TFPI/IRAK2/IL1RN/IL18/HAVCR2/TLR2/CD6/LILRA2/CCL3/TLR4/NOS2/GFI1/MRC1/CD80/HCK/KLRK1/PRKCA/CCL2/SCIMP/CARD16/IRF8/CD14/PF4V1/PYCARD/NLRP7/LY86/SYK/CD180/BTK/LILRB1/CXCL2/CLEC7A/CASP1/CD274/IL6/PTAFR/LILRB2/LCN2/CCL5/TNIP3/LY96/CXCL3/IL12B/PTPN22/CD68/NLRP3/CXCL6/NUGGC/FCGR2B/…
GO_CELL_CHEMOTAXIS	GO_CELL_CHEMOTAXIS	GO_CELL_CHEMOTAXIS	287	-0.601104	-2.03728	1e-10	1.87e-08	1.62e-08	2732	tags=40%, list=14%, signal=35%	S100A9/ARRB2/CCL20/EPHA2/PDGFD/CCL1/KDR/HRG/SMOC2/PADI2/TRPM2/LYN/TNFRSF11A/F2RL1/C5AR2/MDK/LGALS9/GSTP1/CD74/CXCR1/IL36B/CCL14/IL1RN/CCR6/GREM1/ITGB2/ANXA1/GPSM3/TRPV4/FCER1G/MET/CCL3/PIK3CD/VAV1/HRH1/CSF1/C3AR1/CCR10/CORO1A/KLRK1/AIF1/CCL2/IL16/CCL15/CCL3L3/PF4V1/SLAMF8/CCL4/CXCL12/NCKAP1L/CSF3R/BIN2/SYK/RAC2/CXCL2/GPR183/CMKLR1/PIK3CG/FGF1/CH25H/VAV3/CCR1/CALCA/CNR2/IL6/ACKR4/CCL21/CCL5/CXCL3/…
GO_CYTOKINE_SECRETION	GO_CYTOKINE_SECRETION	GO_CYTOKINE_SECRETION	228	-0.598676	-1.99114	1e-10	1.87e-08	1.62e-08	2700	tags=49%, list=14%, signal=43%	TLR6/ANXA4/GSDMD/RIPK2/LGALS9B/TNFRSF14/C5/TWIST1/GAS6/IL4R/NOTCH1/NOD2/FOXP1/TNFRSF1B/CLEC6A/LRRK2/CD36/CD160/IL17A/LRP1/CCL1/P2RX7/CHI3L1/IL26/CD200/TLR1/CARD11/FGR/LYN/F2RL1/IL33/C5AR2/MDK/LGALS9/GBP1/SORL1/TNFRSF21/LILRA5/ANGPT1/FERMT1/HAVCR2/NLRP1/TLR5/ANXA1/TSLP/TRPV4/TLR2/LILRA2/AGT/CCL3/NLRP10/LCP2/TLR4/NOS2/TCIRG1/AIF1/PTGER4/CARD16/CSF1R/CD14/NLRP12/PYCARD/NLRP7/HDAC9/OSM/ORM1/VTCN1/SYK…
GO_EXTERNAL_SIDE_OF_PLASMA_MEMBRANE	GO_EXTERNAL_SIDE_OF_PLASMA_MEMBRANE	GO_EXTERNAL_SIDE_OF_PLASMA_MEMBRANE	311	-0.548541	-1.87469	1e-10	1.87e-08	1.62e-08	2690	tags=40%, list=14%, signal=35%	IL17A/BTNL3/TGFBR2/KCNJ3/ICAM1/P2RX7/ITGA5/HLA-F/ITGA3/FGB/TRPM8/NRCAM/CD79B/TNFRSF11A/CD248/RTN4RL1/FCGR3A/CD74/CXCR1/ENPEP/CD79A/CD163/F3/CD86/CCR6/IGSF21/ANPEP/ITGB2/FOLR1/ANXA1/F2/FCER1G/CD6/TLR4/CD80/CCR10/KLRK1/PRLR/CD14/CXCL12/CD4/DMBT1/VTCN1/CSF3R/CD163L1/LILRB1/CRLF2/FCN1/CCR1/SELL/CD274/FOLR2/TNFRSF9/EBI3/CD226/PTPRC/ITGAM/IL2RG/FOLR3/ACKR4/CSF2RA/FGA/AZGP1/BTNL8/ITGB6/IL12B/IL12RB1/CD3…
GO_IMMUNE_RESPONSE_REGULATING_CELL_SURFACE_RECEPTOR_SIGNALING_PATHWAY	GO_IMMUNE_RESPONSE_REGULATING_CELL_SURFACE_RECEPTOR_SIGNALING_PATHWAY	GO_IMMUNE_RESPONSE_REGULATING_CELL_SURFACE_RECEPTOR_SIGNALING_PATHWAY	380	-0.625209	-2.17668	1e-10	1.87e-08	1.62e-08	3317	tags=37%, list=17%, signal=31%	TXK/C5AR1/PSMB8/PRNP/RFTN1/PIK3R1/MEF2C/PRKCQ/PVRIG/NFKBID/FOXP1/THY1/PAK3/CLEC6A/CARD9/MUC3A/CD40/WIPF1/PRKCB/CLEC4A/PTPN6/CD160/BTNL3/LAT/NFATC2/PSMB9/BTLA/PSMB10/CARD11/FGR/LYN/CD79B/C5AR2/FCGR3A/CD79A/GBP1/LILRA4/TNFRSF21/HLA-DRA/HLA-DPB1/CD300A/MUC6/LAT2/SKAP1/HLA-DPA1/BCL2/PTPRJ/HLA-DRB1/MUC21/INPP5D/THEMIS2/FCER1G/LILRA2/FCGR2A/WAS/LCP2/PIK3CD/VAV1/HLA-DQB1/MYO1G/C3AR1/HCK/KLRK1/FCGR1A/PAG…
GO_LEUKOCYTE_CELL_CELL_ADHESION	GO_LEUKOCYTE_CELL_CELL_ADHESION	GO_LEUKOCYTE_CELL_CELL_ADHESION	327	-0.618892	-2.12943	1e-10	1.87e-08	1.62e-08	2732	tags=41%, list=14%, signal=36%	S100A9/PTPN6/CD160/TGFBR2/ETS1/SDC4/MSN/ICAM1/ZP4/ITGA5/GPNMB/BTLA/RASAL3/CARD11/LYN/SIRPB1/MDK/LGALS9/MAP3K8/CD74/FERMT3/IRF1/TNFRSF21/CD86/HLA-DPB1/CD300A/SKAP1/CLEC4G/CD44/HLA-DPA1/IL18/ITGB2/HAVCR2/JAK3/IL2/ANXA1/FGL2/IFNL1/VSIG4/ADTRP/RUNX3/CD6/SPTA1/VAV1/CD80/IL15/CORO1A/SELPLG/KLRK1/LOXL3/PAG1/AIF1/CCL2/CD177/CXCL12/PYCARD/CD4/NCKAP1L/VTCN1/LILRB4/ITGAL/SYK/RAC2/LILRB1/SASH3/APOA4/NFKBIZ/I…
GO_LEUKOCYTE_CHEMOTAXIS	GO_LEUKOCYTE_CHEMOTAXIS	GO_LEUKOCYTE_CHEMOTAXIS	213	-0.635241	-2.10602	1e-10	1.87e-08	1.62e-08	2444	tags=43%, list=12%, signal=38%	PADI2/TRPM2/LYN/TNFRSF11A/F2RL1/C5AR2/MDK/LGALS9/CD74/CXCR1/IL36B/CCL14/IL1RN/CCR6/GREM1/ITGB2/ANXA1/GPSM3/TRPV4/FCER1G/CCL3/PIK3CD/VAV1/HRH1/CSF1/C3AR1/CORO1A/KLRK1/AIF1/CCL2/IL16/CCL15/CCL3L3/PF4V1/SLAMF8/CCL4/CXCL12/NCKAP1L/CSF3R/SYK/RAC2/CXCL2/GPR183/CMKLR1/PIK3CG/CH25H/VAV3/CCR1/CALCA/CNR2/IL6/CCL21/CCL5/CXCL3/PTPRO/CCL11/CCL24/CXCL6/CYP7B1/IL1B/FFAR2/CXCL1/SCG2/TNFSF14/IL12A/KLRC4-KLRK1/CCL…
GO_LEUKOCYTE_MIGRATION	GO_LEUKOCYTE_MIGRATION	GO_LEUKOCYTE_MIGRATION	426	-0.582637	-2.0406	1e-10	1.87e-08	1.62e-08	2733	tags=39%, list=14%, signal=34%	CEACAM3/S100A9/PTPN6/IL17A/CCL20/PDGFD/SDC4/MSN/ICAM1/CCL1/ITGA5/ITGA3/CD200/PADI2/TRPM2/PROS1/LYN/TNFRSF11A/F2RL1/IL33/ITGAX/C5AR2/MDK/LGALS9/CD74/CXCR1/IL36B/THBD/GRB14/CCL14/CD300A/IL1RN/CD44/CCR6/ANGPT1/GREM1/GYPC/ITGB2/ECM1/TNFRSF10D/ANGPT4/ANXA1/F2/INPP5D/GPSM3/TRPV4/EPS8/FCER1G/ADTRP/CCL3/TEK/KITLG/PIK3CD/VAV1/HRH1/MYO1G/CSF1/C3AR1/HCK/CORO1A/SELPLG/KLRK1/AIF1/DOK2/CCL2/IL16/CCL15/PTGER4/C…
GO_LEUKOCYTE_PROLIFERATION	GO_LEUKOCYTE_PROLIFERATION	GO_LEUKOCYTE_PROLIFERATION	293	-0.568038	-1.93019	1e-10	1.87e-08	1.62e-08	2702	tags=40%, list=14%, signal=35%	PTPN6/TGFBR2/NFATC2/SDC4/MSN/P2RX7/ZP4/GPNMB/NPR3/PSMB10/RASAL3/CARD11/LYN/F2RL1/IL33/LGALS9/GSTP1/CD74/IRF1/CD79A/TNFRSF21/CD86/HLA-DPB1/CD300A/CLEC4G/TYROBP/GREM1/HLA-DPA1/IL18/BCL2/HAVCR2/JAK3/IL2/ANXA1/DOCK2/INPP5D/VSIG4/CD6/KITLG/TLR4/SPTA1/TCIRG1/CSF1/CD80/IL15/CORO1A/RAG2/AIF1/MZB1/CSF1R/MNDA/PYCARD/CD4/NCKAP1L/RIPK3/VTCN1/SYK/CD180/LST1/RAC2/BTK/LILRB1/GPR183/PIK3CG/SASH3/VAV3/CLCF1/CD274…
GO_LYMPHOCYTE_ACTIVATION_INVOLVED_IN_IMMUNE_RESPONSE	GO_LYMPHOCYTE_ACTIVATION_INVOLVED_IN_IMMUNE_RESPONSE	GO_LYMPHOCYTE_ACTIVATION_INVOLVED_IN_IMMUNE_RESPONSE	177	-0.663144	-2.14638	1e-10	1.87e-08	1.62e-08	2334	tags=35%, list=12%, signal=31%	F2RL1/UNC13D/MDK/LGALS9/CD86/CCR6/IL18/HAVCR2/JAK3/IL2/ANXA1/SEMA4A/FGL2/IFNL1/FCER1G/TLR4/CD80/CORO1A/LOXL3/LFNG/BATF/PTGER4/ITGAL/ITM2A/CD180/DOCK11/APBB1IP/LILRB1/GPR183/NFKBIZ/CLCF1/IL6/PTPRC/SPN/TNFSF18/CLEC4E/IL12B/IL12RB1/IFNB1/IFNE/CLEC4D/NLRP3/FCGR2B/IL27/CD28/CDH17/IL10/SLAMF6/IFNG/LY9/RORC/EOMES/TBX21/IRF4/KLRF2/GAPT/CCL19/C17orf99/CD244/ZNF683/CD40LG/CD1C
GO_LYMPHOCYTE_DIFFERENTIATION	GO_LYMPHOCYTE_DIFFERENTIATION	GO_LYMPHOCYTE_DIFFERENTIATION	347	-0.617907	-2.13826	1e-10	1.87e-08	1.62e-08	2269	tags=34%, list=12%, signal=31%	MDK/LGALS9/CD74/IRF1/CD79A/LYL1/CD86/TPD52/CHD7/CCR6/LY6D/IL18/BCL2/PTPRJ/JAK3/IL2/ANXA1/DOCK2/INPP5D/SEMA4A/FGL2/IFNL1/FCER1G/RUNX3/SPI1/PIK3CD/TCIRG1/VAV1/CD80/IL15/RAG2/PRDM1/LOXL3/LFNG/BATF/POU2F2/PTGER4/NTRK1/SLAMF8/CD4/HDAC9/NCKAP1L/RIPK3/LILRB4/NFAM1/PAX1/ITM2A/SYK/DOCK11/BTK/GPR183/SASH3/NFKBIZ/CLCF1/TOX/ITGA4/IL6/ZAP70/PTPRC/PIK3R6/SPN/CLEC4E/LILRB2/IL7/HLA-DOA/IKZF1/IL12B/LCK/IL12RB1/IF…
GO_LYMPHOCYTE_MEDIATED_IMMUNITY	GO_LYMPHOCYTE_MEDIATED_IMMUNITY	GO_LYMPHOCYTE_MEDIATED_IMMUNITY	244	-0.621487	-2.08262	1e-10	1.87e-08	1.62e-08	3290	tags=48%, list=17%, signal=40%	HFE/C5/AICDA/RFTN1/IL4R/HLA-E/RAB27A/C1R/C8B/TGFB1/TNFRSF1B/CLEC2A/CTSH/CD40/SERPING1/IL7R/CTSC/C8A/ARRB2/PTPN6/CD160/C7/ICAM1/P2RX7/HLA-F/IRF7/SUSD4/TNFSF13/C4A/C1S/UNC13D/LGALS9/CD74/C1QB/C2/C1QC/C1QA/CLEC4G/CCR6/C3/IL18/HAVCR2/IL2/INPP5D/FGL2/FCER1G/WAS/TCIRG1/VAV1/HLA-DQB1/MYO1G/CORO1A/KLRK1/BATF/POU2F2/KIR2DL4/RIPK3/BTK/LILRB1/SASH3/KLRC2/CLCF1/IL6/CD70/CD226/PTPRC/CD96/PIK3R6/GZMM/AZGP1/APC…
GO_NEGATIVE_REGULATION_OF_IMMUNE_SYSTEM_PROCESS	GO_NEGATIVE_REGULATION_OF_IMMUNE_SYSTEM_PROCESS	GO_NEGATIVE_REGULATION_OF_IMMUNE_SYSTEM_PROCESS	430	-0.532917	-1.86861	1e-10	1.87e-08	1.62e-08	3583	tags=39%, list=18%, signal=33%	RARA/A2M/PPARG/PTK2B/EMILIN1/TLR6/SAMHD1/THBS1/MEIS1/ITPKB/TAPBPL/LPXN/LGALS9B/TRIM38/NLRC5/TNFRSF14/HFE/C5/PRNP/IL4R/PIK3R1/ZBTB46/HLA-E/TICAM2/NOTCH1/PVRIG/NFKBID/PELI1/TGFB1/THY1/AXL/SERPING1/IL7R/ARRB2/TAL1/IRAK3/PTPN6/CD160/SDC4/HES5/HLA-F/GPNMB/CD200/PADI2/FGR/LYN/NLRC3/TMEM176A/F2RL1/IL33/C5AR2/MDK/LGALS9/CD74/IRF1/TMEM176B/GBP1/LILRA4/TNFRSF21/C1QC/LILRB3/CD86/CD300A/CLEC4G/TYROBP/RNF125/…
GO_PATTERN_SPECIFICATION_PROCESS	GO_PATTERN_SPECIFICATION_PROCESS	GO_PATTERN_SPECIFICATION_PROCESS	442	0.581613	1.93115	1e-10	1.87e-08	1.62e-08	2962	tags=33%, list=15%, signal=29%	LMX1B/TBX5/HOXC11/EMX1/HOXD11/GATA5/ISL1/HOXD13/SP8/BMP7/OTX1/SOX1/HOXC13/GREM2/EVX1/RELN/BARX1/FOXA2/HAND1/LHX3/IHH/EMX2/GATA4/EN1/LHX2/DLL3/FOXB1/NKX3-2/PAX2/FOXN4/CCDC103/HOXC10/HAND2/HOXA11/DLX2/PAX7/LEFTY1/FEZF1/FGF8/ALX4/HES7/CDX2/IRX4/GBX2/TBR1/TDGF1/NKX2-5/NODAL/HOXB9/SFRP1/HOXD10/DMRTA2/ASCL1/WT1/HNF1B/DRC1/WNT3A/NKD1/GSC/CRB2/NKX2-2/SHH/CITED1/NOG/WNT6/HELT/LHX1/GLI1/FOXD1/HOXA9/ZIC1/RI…
GO_POSITIVE_REGULATION_OF_CELL_ACTIVATION	GO_POSITIVE_REGULATION_OF_CELL_ACTIVATION	GO_POSITIVE_REGULATION_OF_CELL_ACTIVATION	312	-0.617237	-2.10858	1e-10	1.87e-08	1.62e-08	3352	tags=48%, list=17%, signal=41%	BST1/CCDC88B/EFNB2/TNFRSF14/CD5/GAS6/IL4R/PIK3R1/MEF2C/HLA-E/NOD2/TREM2/PRKCQ/NFKBID/PELI1/MPL/TGFB1/THY1/PAK3/AXL/LRRK2/CD40/CAV1/IL7R/CTSC/PTPN6/CD160/TGFBR2/NFATC2/ZP4/HLA-F/BTLA/TNFSF13/RASAL3/CARD11/FGR/LYN/F2RL1/IL33/SIRPB1/MDK/LGALS9/MAP3K8/CD74/CD86/CAPN3/HLA-DPB1/TYROBP/LILRA5/HLA-DPA1/IL18/ITGB2/BCL2/DMTN/HAVCR2/JAK3/IL2/ANXA1/INPP5D/TSLP/FCER1G/RUNX3/CD6/LILRA2/CCL3/TLR4/SPTA1/VAMP8/VA…
GO_POSITIVE_REGULATION_OF_CELL_ADHESION	GO_POSITIVE_REGULATION_OF_CELL_ADHESION	GO_POSITIVE_REGULATION_OF_CELL_ADHESION	388	-0.533377	-1.85582	1e-10	1.87e-08	1.62e-08	2783	tags=36%, list=14%, signal=32%	IL7R/ECM2/CD36/FOXC2/PTPN6/CD160/TGFBR2/ETS1/SDC4/DISC1/EDIL3/ICAM1/KDR/ZP4/ITGA5/ITGA3/HRG/SMOC2/BTLA/FGB/RASAL3/TGM2/CARD11/LYN/UNC13D/SIRPB1/MDK/LGALS9/MAP3K8/CD74/CD86/IBSP/HLA-DPB1/SKAP1/CD44/ANGPT1/HLA-DPA1/IL18/ITGB2/PTPRJ/DMP1/EPHA1/ALOX15/FERMT1/GCNT2/DMTN/HAVCR2/CASS4/JAK3/FBLN2/IL2/ANXA1/RHOD/RUNX3/CD6/TEK/SPTA1/VAV1/CSF1/CD80/IL15/CORO1A/KLRK1/AIF1/PRKCA/CCL2/FMN1/CXCL12/PYCARD/EGFLAM…
GO_POSITIVE_REGULATION_OF_CELL_CELL_ADHESION	GO_POSITIVE_REGULATION_OF_CELL_CELL_ADHESION	GO_POSITIVE_REGULATION_OF_CELL_CELL_ADHESION	251	-0.592676	-1.99308	1e-10	1.87e-08	1.62e-08	2702	tags=41%, list=14%, signal=36%	PTPN6/CD160/TGFBR2/ETS1/ICAM1/ZP4/BTLA/FGB/RASAL3/CARD11/LYN/SIRPB1/MDK/LGALS9/MAP3K8/CD74/CD86/HLA-DPB1/SKAP1/CD44/HLA-DPA1/IL18/ITGB2/ALOX15/GCNT2/DMTN/HAVCR2/JAK3/IL2/ANXA1/RUNX3/CD6/SPTA1/VAV1/CD80/IL15/CORO1A/KLRK1/AIF1/CCL2/PYCARD/CD4/NCKAP1L/VTCN1/LILRB4/SYK/LILRB1/SASH3/NFKBIZ/ITGA4/CD274/IL6/ZAP70/EBI3/CD70/PTPRC/PIK3R6/PTAFR/LILRB2/FGA/CCL21/IL7/CCL5/HAS2/IL12B/LCK/IL12RB1/CD209/NLRP3/I…
GO_POSITIVE_REGULATION_OF_CYTOKINE_PRODUCTION	GO_POSITIVE_REGULATION_OF_CYTOKINE_PRODUCTION	GO_POSITIVE_REGULATION_OF_CYTOKINE_PRODUCTION	448	-0.55353	-1.94181	1e-10	1.87e-08	1.62e-08	2700	tags=34%, list=14%, signal=30%	CD160/IL17A/GPRC5B/LRP1/CCL1/P2RX7/HLA-F/IL26/IRF7/CD200/TLR1/CYBA/CARD11/FGR/HPSE/F2RL1/IL33/SULF1/MDK/LGALS9/EREG/CD74/IRF1/IL36B/CYP1B1/SORL1/AFAP1L2/CD86/HLA-DPB1/POLR2F/IL1RN/TYROBP/RNF125/C3/LILRA5/HLA-DPA1/IL18/PTPRJ/FERMT1/HAVCR2/NLRP1/TLR5/IL2/ANXA1/IRF5/GPSM3/TSLP/IFNL1/TRPV4/FCER1G/TLR2/CD6/LILRA2/BIRC3/AGT/CCL3/NLRP10/TLR4/C3AR1/CD80/IL15/KLRK1/AIF1/PTGER4/SCIMP/TRIM15/CSF1R/IRF8/CD14…
GO_POSITIVE_REGULATION_OF_DEFENSE_RESPONSE	GO_POSITIVE_REGULATION_OF_DEFENSE_RESPONSE	GO_POSITIVE_REGULATION_OF_DEFENSE_RESPONSE	478	-0.531192	-1.87505	1e-10	1.87e-08	1.62e-08	3200	tags=32%, list=16%, signal=28%	MEF2C/HLA-E/TICAM2/NOD2/TREM2/NOD1/PELI1/PAK3/KLKB1/CLEC6A/CARD9/MUC3A/LRRK2/C2CD4B/CAV1/CTSC/CD36/S100A9/CLEC4A/ARRB2/IRAK3/CD160/IL17A/GPRC5B/ETS1/CCL1/NUPR1/PSMB9/HLA-F/IRF7/TLR1/PSMB10/FGB/TGM2/CYBA/CARD11/LYN/TNFRSF11A/F2RL1/IL33/MDK/EREG/C2CD4A/IRF1/LILRA4/CD300A/IRAK2/MUC6/RNF125/C3/LILRA5/IL18/ITGB2/SMPDL3B/HAVCR2/CTSS/TLR5/IL2/MUC21/GPSM3/TSLP/TRPV4/FCER1G/TLR2/CD6/LILRA2/BIRC3/AGT/CCL3/…
GO_POSITIVE_REGULATION_OF_LEUKOCYTE_CELL_CELL_ADHESION	GO_POSITIVE_REGULATION_OF_LEUKOCYTE_CELL_CELL_ADHESION	GO_POSITIVE_REGULATION_OF_LEUKOCYTE_CELL_CELL_ADHESION	213	-0.644692	-2.13735	1e-10	1.87e-08	1.62e-08	2702	tags=44%, list=14%, signal=38%	PTPN6/CD160/TGFBR2/ETS1/ICAM1/ZP4/BTLA/RASAL3/CARD11/LYN/SIRPB1/MDK/LGALS9/MAP3K8/CD74/CD86/HLA-DPB1/SKAP1/CD44/HLA-DPA1/IL18/ITGB2/HAVCR2/JAK3/IL2/ANXA1/RUNX3/CD6/SPTA1/VAV1/CD80/IL15/CORO1A/KLRK1/AIF1/CCL2/PYCARD/CD4/NCKAP1L/VTCN1/LILRB4/SYK/LILRB1/SASH3/NFKBIZ/ITGA4/CD274/IL6/ZAP70/EBI3/CD70/PTPRC/PIK3R6/PTAFR/LILRB2/CCL21/IL7/CCL5/HAS2/IL12B/LCK/IL12RB1/CD209/NLRP3/IL1B/TNFSF14/CD24/IL12A/KLR…
GO_REGIONALIZATION	GO_REGIONALIZATION	GO_REGIONALIZATION	351	0.599455	1.96415	1e-10	1.87e-08	1.62e-08	2988	tags=35%, list=15%, signal=30%	LMX1B/HOXC11/EMX1/HOXD11/GATA5/ISL1/HOXD13/SP8/OTX1/SOX1/HOXC13/GREM2/EVX1/RELN/BARX1/FOXA2/LHX3/EMX2/GATA4/EN1/LHX2/DLL3/FOXB1/PAX2/FOXN4/HOXC10/HOXA11/DLX2/PAX7/FEZF1/FGF8/ALX4/HES7/CDX2/GBX2/TBR1/TDGF1/NKX2-5/NODAL/HOXB9/SFRP1/HOXD10/DMRTA2/ASCL1/WT1/HNF1B/WNT3A/NKD1/GSC/CRB2/NKX2-2/SHH/NOG/HELT/LHX1/GLI1/FOXD1/HOXA9/RIPPLY1/TDRD5/TBX1/HOXB8/HOXA10/PCSK6/HOXC5/NTF4/HES2/SIX3/DLX1/HOXC9/GDNF/DM…
GO_REGULATION_OF_CELL_CELL_ADHESION	GO_REGULATION_OF_CELL_CELL_ADHESION	GO_REGULATION_OF_CELL_CELL_ADHESION	392	-0.564333	-1.96308	1e-10	1.87e-08	1.62e-08	2702	tags=36%, list=14%, signal=32%	PTPN6/CD160/TGFBR2/AKNA/ETS1/SDC4/ICAM1/ZP4/GPNMB/ABAT/BTLA/FGB/RASAL3/CARD11/LYN/SIRPB1/MDK/LGALS9/MAP3K8/CD74/FERMT3/IRF1/TNFRSF21/CD86/PRKG1/HLA-DPB1/CD300A/IL1RN/SKAP1/CLEC4G/CD44/FXYD5/HLA-DPA1/SPINT2/IL18/ITGB2/ALOX15/GCNT2/DMTN/HAVCR2/JAK3/IL2/MUC21/ANXA1/FGL2/IFNL1/TRPV4/VSIG4/UBASH3B/ADTRP/RUNX3/CD6/SPTA1/VAV1/CD80/IL15/CORO1A/KLRK1/LOXL3/PAG1/AIF1/PRKCA/CCL2/CXCL12/PYCARD/CD4/NCKAP1L/VT…
GO_REGULATION_OF_IMMUNE_EFFECTOR_PROCESS	GO_REGULATION_OF_IMMUNE_EFFECTOR_PROCESS	GO_REGULATION_OF_IMMUNE_EFFECTOR_PROCESS	376	-0.582962	-2.02456	1e-10	1.87e-08	1.62e-08	2783	tags=36%, list=14%, signal=31%	IL7R/CD36/C8A/ARRB2/IRAK3/PTPN6/CD160/C7/GPRC5B/P2RX7/HLA-F/FES/SUSD4/TNFSF13/C4A/C1S/FGR/PROS1/LYN/F2RL1/UNC13D/IL33/C5AR2/LGALS9/CD74/C1QB/RBP4/C2/C1QC/C1QA/CD86/CD300A/CLEC4G/RNF125/C3/ANGPT1/IL18/ITGB2/PTPRJ/HAVCR2/JAK3/IL2/ANXA1/F2/FGL2/IFNL1/FCER1G/VSIG4/DNASE1L3/BIRC3/WAS/TLR4/VAMP8/VAV1/C3AR1/CD80/IL15/KLRK1/LOXL3/MZB1/SCIMP/TRIM15/CD84/CD177/CD5L/SLAMF8/APOBEC3G/KIR2DL4/PYCARD/RIPK3/CFHR…
GO_REGULATION_OF_LEUKOCYTE_MEDIATED_IMMUNITY	GO_REGULATION_OF_LEUKOCYTE_MEDIATED_IMMUNITY	GO_REGULATION_OF_LEUKOCYTE_MEDIATED_IMMUNITY	191	-0.631022	-2.05042	1e-10	1.87e-08	1.62e-08	2783	tags=41%, list=14%, signal=35%	IL7R/ARRB2/PTPN6/CD160/P2RX7/HLA-F/FES/TNFSF13/FGR/LYN/F2RL1/UNC13D/LGALS9/CD300A/CLEC4G/C3/IL18/ITGB2/HAVCR2/JAK3/IL2/FCER1G/DNASE1L3/WAS/TLR4/VAMP8/VAV1/KLRK1/SCIMP/CD84/CD177/KIR2DL4/RIPK3/SYK/RAC2/BTK/LILRB1/SASH3/CLCF1/IL6/CD226/PTPRC/CD96/PIK3R6/PTAFR/ITGAM/AZGP1/IL12B/IL12RB1/IFNB1/IL18RAP/LTA/NLRP3/CXCL6/FCGR2B/IL1B/IL12A/KLRC4-KLRK1/CLEC12B/CD28/IL10/SH2D1B/C4BPB/SLAMF6/TNF/CD1A/TBX21/CR…
GO_REGULATION_OF_LYMPHOCYTE_ACTIVATION	GO_REGULATION_OF_LYMPHOCYTE_ACTIVATION	GO_REGULATION_OF_LYMPHOCYTE_ACTIVATION	412	-0.587115	-2.05201	1e-10	1.87e-08	1.62e-08	2702	tags=36%, list=14%, signal=32%	PTPN6/CD160/TGFBR2/LAT/NFATC2/SDC4/ZP4/HLA-F/GPNMB/BTLA/TNFSF13/RASAL3/CARD11/FGR/LYN/SIRPB1/MDK/LGALS9/MAP3K8/CD74/IRF1/TNFRSF21/CD86/HLA-DPB1/CD300A/CLEC4G/TYROBP/HLA-DPA1/IL18/BCL2/HAVCR2/JAK3/TBC1D10C/IL2/ANXA1/INPP5D/FGL2/IFNL1/VSIG4/RUNX3/CD6/TLR4/SPTA1/VAV1/CD80/IL15/CORO1A/PRDM1/KLRK1/LOXL3/PAG1/AIF1/CCL2/MZB1/MNDA/SLAMF8/PYCARD/CD4/NCKAP1L/RIPK3/VTCN1/LILRB4/NFAM1/SYK/LST1/RAC2/BTK/LILRB…
GO_REGULATION_OF_RESPONSE_TO_BIOTIC_STIMULUS	GO_REGULATION_OF_RESPONSE_TO_BIOTIC_STIMULUS	GO_REGULATION_OF_RESPONSE_TO_BIOTIC_STIMULUS	495	-0.518711	-1.82786	1e-10	1.87e-08	1.62e-08	3486	tags=30%, list=18%, signal=26%	TLR6/APOBEC3F/SAMHD1/RIPK2/SOCS3/MAPKAPK3/TRIM38/DDX60/NLRC5/TXK/PSMB8/RFTN1/HLA-E/TICAM2/NOD2/TREM2/NOD1/PELI1/FOXP1/PAK3/CLEC6A/CARD9/MUC3A/SERPING1/CAV1/CD36/SASH1/S100A9/CLEC4A/ARRB2/IRAK3/PTPN6/CD160/PSMB9/HLA-F/HRG/IRF7/TLR1/PSMB10/FGB/CYBA/CARD11/FGR/LYN/NLRC3/F2RL1/LGALS9/EREG/IRF1/LILRA4/CD300A/IRAK2/MUC6/RNF125/ITGB2/SMPDL3B/HAVCR2/CTSS/TLR5/MUC21/FGL2/FCER1G/VSIG4/TLR2/LILRA2/BIRC3/NLR…
GO_REGULATION_OF_T_CELL_ACTIVATION	GO_REGULATION_OF_T_CELL_ACTIVATION	GO_REGULATION_OF_T_CELL_ACTIVATION	309	-0.62689	-2.14126	1e-10	1.87e-08	1.62e-08	2702	tags=40%, list=14%, signal=35%	PTPN6/CD160/TGFBR2/LAT/NFATC2/SDC4/ZP4/GPNMB/BTLA/RASAL3/CARD11/LYN/SIRPB1/MDK/LGALS9/MAP3K8/CD74/IRF1/TNFRSF21/CD86/HLA-DPB1/CD300A/CLEC4G/HLA-DPA1/IL18/HAVCR2/JAK3/IL2/ANXA1/FGL2/IFNL1/VSIG4/RUNX3/CD6/SPTA1/VAV1/CD80/IL15/CORO1A/PRDM1/KLRK1/LOXL3/PAG1/AIF1/CCL2/PYCARD/CD4/NCKAP1L/RIPK3/VTCN1/LILRB4/SYK/RAC2/LILRB1/SASH3/NFKBIZ/CD274/IL6/ZAP70/EBI3/CD70/PTPRC/PIK3R6/SPN/TNFAIP8L2/TNFSF18/LILRB2/…
GO_RESPONSE_TO_CHEMOKINE	GO_RESPONSE_TO_CHEMOKINE	GO_RESPONSE_TO_CHEMOKINE	94	-0.748567	-2.24786	1e-10	1.87e-08	1.62e-08	1667	tags=49%, list=8%, signal=45%	CCL3/CCR10/CCL2/CCL15/CCL3L3/PF4V1/CCL4/CXCL12/CXCL2/CMKLR1/CCR1/ACKR4/CCL21/CCL5/CXCL3/CCL11/CCL24/CXCL6/ACKR1/CX3CR1/CXCL1/CCL16/CXCL10/CCL17/CXCL5/CXCL9/CCR3/CCR5/CCL8/CXCL11/CCR8/CCR9/CCL13/CCR7/CXCR2/CCL23/CXCL13/CXCR3/CCR4/CCL19/CXCR6/CCR2/CCL7/XCR1/XCL1/XCL2
GO_RESPONSE_TO_INTERFERON_GAMMA	GO_RESPONSE_TO_INTERFERON_GAMMA	GO_RESPONSE_TO_INTERFERON_GAMMA	191	-0.625566	-2.0327	1e-10	1.87e-08	1.62e-08	2683	tags=39%, list=14%, signal=34%	CCL20/ICAM1/CCL1/HLA-F/OAS2/IRF7/MEFV/LGALS9/CDC42EP2/IRF1/GBP1/CCL14/HLA-DRA/HLA-DPB1/GBP4/CD44/HLA-DPA1/CIITA/HLA-DRB1/IRF5/TLR2/WAS/GBP3/CCL3/TLR4/NOS2/HLA-DQB1/MRC1/HCK/FCGR1A/AIF1/CCL2/CCL15/IRF8/CCL3L3/TRIM22/IFI30/CCL4/SLC30A8/GBP2/HLA-DQA1/HLA-DRB5/CASP1/PTAFR/FCGR1B/CCL21/IRF6/CCL5/SNCA/IL12B/CCL11/CCL24/IL12RB1/KYNU/GBP5/HLA-DQB2/CCL16/CCL17/HLA-DQA2/IFNG/IRGM/CCL8/TRIM31/UBD/GBP6/CCL13…
GO_SECRETORY_GRANULE_MEMBRANE	GO_SECRETORY_GRANULE_MEMBRANE	GO_SECRETORY_GRANULE_MEMBRANE	289	-0.56196	-1.90483	1e-10	1.87e-08	1.62e-08	3408	tags=37%, list=17%, signal=31%	STX3/PAM/TMBIM1/ABCC4/BST1/C5AR1/TICAM2/DSP/CD93/RAB27A/ABCA3/ACPP/LRMP/SYT9/TNFRSF1B/ZG16/ENPP4/ICA1/CAV1/CD36/CEACAM3/RAB31/RAP2B/MOXD1/PTPRB/TRPM2/CYBA/HVCN1/PLAUR/SIRPB1/ITGAX/TMC6/FAM170B/CXCR1/MMP25/GLIPR1/LILRB3/CAV2/CD300A/CD44/TYROBP/ANPEP/PLA1A/ITGB2/PTPRJ/CLCA1/TBC1D10C/FCER1G/TLR2/CD53/SYT4/FCGR2A/VAMP8/TCIRG1/C3AR1/SLCO4C1/ITPR3/SYT1/ITGB3/CD177/CD109/CD14/TMEM184A/MS4A3/PIGR/LAIR1/S…
GO_T_CELL_ACTIVATION	GO_T_CELL_ACTIVATION	GO_T_CELL_ACTIVATION	458	-0.625477	-2.19817	1e-10	1.87e-08	1.62e-08	2702	tags=37%, list=14%, signal=33%	PTPN6/CD160/TGFBR2/LAT/NFATC2/SDC4/MSN/ICAM1/P2RX7/ZP4/GPNMB/BTLA/RUNX2/PSMB10/RASAL3/CARD11/LYN/NLRC3/F2RL1/SIRPB1/MDK/LGALS9/MAP3K8/CD74/IRF1/TNFRSF21/CD86/HLA-DPB1/CD300A/CHD7/CLEC4G/CD44/CCR6/HLA-DPA1/IL18/BCL2/HAVCR2/JAK3/IL2/ANXA1/DOCK2/SEMA4A/FGL2/IFNL1/FCER1G/VSIG4/RUNX3/CD6/WAS/SPTA1/PIK3CD/TCIRG1/VAV1/CD80/IL15/CORO1A/RAG2/PRDM1/KLRK1/LOXL3/PAG1/AIF1/PRLR/LFNG/BATF/CCL2/PTGER4/PYCARD/CD…
GO_T_CELL_DIFFERENTIATION	GO_T_CELL_DIFFERENTIATION	GO_T_CELL_DIFFERENTIATION	236	-0.646966	-2.16037	1e-10	1.87e-08	1.62e-08	2269	tags=37%, list=12%, signal=33%	MDK/LGALS9/CD74/IRF1/CD86/CHD7/CCR6/IL18/BCL2/JAK3/IL2/ANXA1/DOCK2/SEMA4A/FGL2/IFNL1/FCER1G/RUNX3/PIK3CD/TCIRG1/VAV1/CD80/IL15/RAG2/PRDM1/LOXL3/LFNG/BATF/PTGER4/CD4/NCKAP1L/RIPK3/LILRB4/PAX1/SYK/GPR183/SASH3/NFKBIZ/IL6/ZAP70/PTPRC/PIK3R6/SPN/CLEC4E/LILRB2/IL7/HLA-DOA/IL12B/LCK/IL12RB1/IFNB1/CD8A/PTPN22/CLEC4D/NLRP3/IL12A/IL27/CD27/CD28/CD3E/TNFSF8/RHOH/SLAMF6/IFNG/TNFRSF18/VNN1/LY9/CCR9/CD2/RORC/…
GO_T_CELL_RECEPTOR_SIGNALING_PATHWAY	GO_T_CELL_RECEPTOR_SIGNALING_PATHWAY	GO_T_CELL_RECEPTOR_SIGNALING_PATHWAY	187	-0.663779	-2.15782	1e-10	1.87e-08	1.62e-08	3317	tags=34%, list=17%, signal=29%	TXK/PSMB8/PRNP/RFTN1/PIK3R1/PRKCQ/PVRIG/NFKBID/THY1/PAK3/PTPN6/CD160/BTNL3/LAT/PSMB9/PSMB10/CARD11/GBP1/TNFRSF21/HLA-DRA/HLA-DPB1/CD300A/SKAP1/HLA-DPA1/PTPRJ/HLA-DRB1/INPP5D/THEMIS2/WAS/LCP2/PIK3CD/HLA-DQB1/PAG1/PSMA8/CD4/VTCN1/LILRB4/HLA-DQA1/HLA-DRB5/NFKBIZ/ZAP70/CD226/PTPRC/CACNA1F/BTNL8/LCK/KCNN4/PTPN22/CD247/HLA-DQB2/ICOSLG/CD28/CD3E/HLA-DQA2/CCR7/UBASH3A/CD3D/ITK/GRAP2/CD3G/THEMIS/TESPA1/TR…
GO_REGULATION_OF_LYMPHOCYTE_MEDIATED_IMMUNITY	GO_REGULATION_OF_LYMPHOCYTE_MEDIATED_IMMUNITY	GO_REGULATION_OF_LYMPHOCYTE_MEDIATED_IMMUNITY	141	-0.663665	-2.09252	1.84e-10	3.34e-08	2.9e-08	2001	tags=36%, list=10%, signal=33%	CLEC4G/C3/IL18/HAVCR2/IL2/FCER1G/WAS/VAV1/KLRK1/KIR2DL4/RIPK3/BTK/LILRB1/SASH3/CLCF1/IL6/CD226/PTPRC/CD96/PIK3R6/AZGP1/IL12B/IL12RB1/IFNB1/IL18RAP/LTA/NLRP3/FCGR2B/IL1B/IL12A/KLRC4-KLRK1/CLEC12B/CD28/IL10/SH2D1B/C4BPB/SLAMF6/TNF/CD1A/TBX21/CR1/C17orf99/NCR1/NCR3/CRTAM/CD1B/SH2D1A/CCR2/XCL1/CD1C/CD1E
GO_ANTERIOR_POSTERIOR_PATTERN_SPECIFICATION	GO_ANTERIOR_POSTERIOR_PATTERN_SPECIFICATION	GO_ANTERIOR_POSTERIOR_PATTERN_SPECIFICATION	217	0.621431	1.9422	1.96e-10	3.47e-08	3.02e-08	2988	tags=37%, list=15%, signal=32%	HOXC11/HOXD13/OTX1/HOXC13/BARX1/FOXA2/EMX2/GATA4/EN1/DLL3/FOXB1/HOXC10/HOXA11/FEZF1/FGF8/ALX4/HES7/CDX2/GBX2/TDGF1/NODAL/HOXB9/SFRP1/HOXD10/WT1/HNF1B/WNT3A/NKD1/CRB2/SHH/NOG/HELT/LHX1/HOXA9/RIPPLY1/TDRD5/TBX1/HOXB8/HOXA10/PCSK6/HOXC5/HES2/SIX3/HOXC9/DMRT2/HOXA7/LEF1/NEUROG1/HOXB5/DKK1/HES6/HOXC8/WNT3/WNT5A/BMP4/HOXA6/HOXB6/TBX3/HOXB7/WNT8A/RIPPLY2/AXIN2/MSX1/HOXD3/TCAP/FOXH1/HOXD9/ALX1/MYF6/SMO/T…
GO_I_KAPPAB_KINASE_NF_KAPPAB_SIGNALING	GO_I_KAPPAB_KINASE_NF_KAPPAB_SIGNALING	GO_I_KAPPAB_KINASE_NF_KAPPAB_SIGNALING	262	-0.572864	-1.91509	2.09e-10	3.52e-08	3.06e-08	4082	tags=34%, list=21%, signal=27%	LPAR1/F2R/SQSTM1/PLEKHG5/IKBKB/CXXC5/GJA1/S100A13/IL36RN/LITAF/SIRPA/FLNA/FYN/MYD88/TNFSF10/HSPB1/TLR6/RIPK2/TRIM38/TICAM2/NOD2/NOD1/NFKBID/PELI1/CLEC6A/CARD9/REL/CD40/PRKCB/CASP10/CD36/GPRC5B/TIAF1/APOL3/TGM2/PPM1N/CARD11/NLRC3/F2RL1/LGALS9/GSTP1/CD74/IL36B/CAPN3/IRAK2/IL1RN/ANGPT1/ECM1/LURAP1L/TLR2/BIRC3/TLR4/PELI2/CARD16/S100A4/TRIM22/CD14/NLRP12/PYCARD/CD4/RIPK3/SECTM1/BTK/CASP1/AVPR2/TMEM106…
GO_MYELOID_LEUKOCYTE_MIGRATION	GO_MYELOID_LEUKOCYTE_MIGRATION	GO_MYELOID_LEUKOCYTE_MIGRATION	198	-0.612995	-2.0141	2.09e-10	3.52e-08	3.06e-08	2362	tags=40%, list=12%, signal=35%	LYN/TNFRSF11A/C5AR2/MDK/CD74/CXCR1/IL36B/CCL14/CD300A/IL1RN/GREM1/ITGB2/ANXA1/TRPV4/FCER1G/CCL3/PIK3CD/VAV1/HRH1/CSF1/C3AR1/AIF1/CCL2/CCL15/PTGER4/CD177/CCL3L3/PF4V1/SLAMF8/CCL4/CXCL12/NCKAP1L/CSF3R/SYK/RAC2/CXCL2/CMKLR1/PIK3CG/VAV3/CCR1/ROR2/CALCA/IL6/CCL21/CCL5/CXCL3/PTPRO/CCL11/CCL24/P2RY12/CXCL6/CX3CR1/IL1B/CXCL1/SCG2/CD200R1/MCOLN2/CCL16/CXCL10/CCL17/CXCL5/IL1A/CXCL9/ARHGEF5/STAP1/CCL8/CXCL1…
GO_REGULATION_OF_ADAPTIVE_IMMUNE_RESPONSE	GO_REGULATION_OF_ADAPTIVE_IMMUNE_RESPONSE	GO_REGULATION_OF_ADAPTIVE_IMMUNE_RESPONSE	153	-0.651294	-2.08153	2.78e-10	4.55e-08	3.96e-08	3312	tags=47%, list=17%, signal=39%	TNFRSF14/HFE/IL4R/MEF2C/HLA-E/PRKCQ/NFKBID/TGFB1/TNFRSF1B/CD40/IL7R/PTPN6/CD160/P2RX7/HLA-F/IRF7/TNFSF13/IL33/IRF1/SKAP1/CLEC4G/C3/ADCY7/IL18/ALOX15/HAVCR2/JAK3/IL2/ANXA1/FCER1G/WAS/NLRP10/CD80/LOXL3/PYCARD/CD4/RIPK3/BTK/LILRB1/SASH3/SAMSN1/NFKBIZ/CLCF1/CD274/IL6/CD226/PTPRC/AZGP1/IL12B/IL12RB1/IFNB1/CD48/LTA/NLRP3/FCGR2B/IL1B/IL12A/IL27/CD28/IL10/C4BPB/TNF/CD1A/TBX21/CCL19/CR1/C17orf99/CD1B/CCR2…
GO_POSITIVE_REGULATION_OF_CYTOKINE_SECRETION	GO_POSITIVE_REGULATION_OF_CYTOKINE_SECRETION	GO_POSITIVE_REGULATION_OF_CYTOKINE_SECRETION	136	-0.673704	-2.11601	4.65e-10	7.44e-08	6.47e-08	2700	tags=54%, list=14%, signal=47%	GSDMD/RIPK2/LGALS9B/TNFRSF14/C5/TWIST1/IL4R/NOD2/CLEC6A/LRRK2/CD160/IL17A/LRP1/CCL1/P2RX7/IL26/TLR1/FGR/F2RL1/IL33/MDK/LGALS9/SORL1/LILRA5/FERMT1/HAVCR2/NLRP1/TSLP/TRPV4/TLR2/LILRA2/CCL3/NLRP10/TLR4/AIF1/PTGER4/CSF1R/CD14/NLRP12/PYCARD/NLRP7/OSM/ORM1/VTCN1/SYK/CRLF2/FCN1/CASP1/MBP/POSTN/CD274/CLEC4E/HMHB1/ORM2/AIM2/PTPN22/NLRP3/PAEP/IL1B/FFAR2/HTR2B/LGALS9C/IL1A/IL10/TNF/IFNG/TLR8/CD2/PYDC1/CCL19…
GO_LYMPHOCYTE_MIGRATION	GO_LYMPHOCYTE_MIGRATION	GO_LYMPHOCYTE_MIGRATION	110	-0.704301	-2.15542	4.92e-10	7.69e-08	6.69e-08	1712	tags=46%, list=9%, signal=43%	CCL14/CCR6/ECM1/ADTRP/CCL3/PIK3CD/MYO1G/KLRK1/AIF1/CCL2/CCL15/CCL3L3/CCL4/CXCL12/PYCARD/RIPK3/ITGAL/GPR183/PIK3CG/CH25H/ITGA4/ZAP70/SPN/CCL21/CCL5/ITGB7/CCL11/CCL24/CYP7B1/TNFSF14/CD200R1/KLRC4-KLRK1/CCL16/CXCL10/CCL17/GCSAM/CCL8/CXCL11/GPR15/CCL13/CCR7/CCL23/TBX21/CXCL13/CXCR3/CCL19/GCSAML/CCR2/CCL7/XCL1/XCL2
GO_REGULATION_OF_CYTOSOLIC_CALCIUM_ION_CONCENTRATION	GO_REGULATION_OF_CYTOSOLIC_CALCIUM_ION_CONCENTRATION	GO_REGULATION_OF_CYTOSOLIC_CALCIUM_ION_CONCENTRATION	357	-0.524589	-1.81497	5.34e-10	8.16e-08	7.1e-08	2068	tags=29%, list=10%, signal=27%	CAPN3/RAMP3/LPAR6/CHD7/PDE6B/TRPM1/CCR6/CLIC2/F2RL2/BCL2/SLC8A1/IL2/F2/TRPV4/CHRNA9/UBASH3B/AGT/CCL3/C3AR1/CCR10/CORO1A/PLCB2/FPR3/PTGER4/CD52/ITPR3/NOS1/GRM1/PTGER3/CD4/MTNR1B/GPER1/CDH23/GHRL/S1PR4/CALCB/GNA15/TRPC6/CMKLR1/PIK3CG/PLCL1/CCR1/CALCA/PTPRC/TRDN/CD38/ACKR4/CCL21/AVPR1A/HTR2A/AVP/SNCA/APLNR/CCKBR/LCK/TRPC3/JPH4/CYSLTR1/P2RY6/LPAR3/FPR1/P2RX1/ADRA1A/PTGER2/CX3CR1/HTR2B/GPR65/CASQ2/CD2…
GO_SIDE_OF_MEMBRANE	GO_SIDE_OF_MEMBRANE	GO_SIDE_OF_MEMBRANE	497	-0.482411	-1.70142	6.19e-10	9.24e-08	8.04e-08	2783	tags=33%, list=14%, signal=29%	IL7R/GNG7/CD36/RASA3/ABCG2/IL17A/BTNL3/TGFBR2/KCNJ3/ICAM1/P2RX7/ITGA5/HLA-F/ITGA3/FES/FGB/RASAL3/FGR/TRPM8/NRCAM/LYN/CD79B/TNFRSF11A/CD248/RTN4RL1/FCGR3A/CD74/RGS1/CXCR1/ENPEP/CD79A/CD163/F3/CD86/HLA-DRA/GEM/HLA-DPB1/CAV2/CCR6/IGSF21/DTNA/S100A6/HLA-DPA1/ANPEP/ITGB2/FOLR1/ALOX15/HLA-DRB1/PALM/RGS2/ANXA1/F2/FCER1G/CD6/ANK1/TLR4/SPTA1/GNG2/HLA-DQB1/CD80/CCR10/HCK/KLRK1/PRLR/SLA/GNA14/CD14/GNGT2/CXC…
GO_POSITIVE_REGULATION_OF_IMMUNE_EFFECTOR_PROCESS	GO_POSITIVE_REGULATION_OF_IMMUNE_EFFECTOR_PROCESS	GO_POSITIVE_REGULATION_OF_IMMUNE_EFFECTOR_PROCESS	202	-0.607797	-2.00457	7.16e-10	1.05e-07	9.11e-08	2700	tags=38%, list=14%, signal=33%	CD160/GPRC5B/P2RX7/HLA-F/FES/TNFSF13/FGR/LYN/F2RL1/UNC13D/IL33/LGALS9/CD74/RBP4/CD86/CD300A/C3/IL18/ITGB2/PTPRJ/IL2/ANXA1/FCER1G/TLR4/VAMP8/VAV1/CD80/KLRK1/MZB1/SCIMP/TRIM15/CD84/CD177/KIR2DL4/SYK/RAC2/BTK/LILRB1/SASH3/NFKBIZ/CLCF1/IL6/CD226/PTPRC/PTAFR/ITGAM/AZGP1/IL12B/IL12RB1/IL18RAP/FFAR3/LTA/NLRP3/IL1B/FFAR2/IL12A/KLRC4-KLRK1/C6/CD28/SH2D1B/SLAMF6/TNF/IFNG/CD1A/TBX21/CCL19/C17orf99/CD244/NCR…
GO_POSITIVE_REGULATION_OF_RESPONSE_TO_BIOTIC_STIMULUS	GO_POSITIVE_REGULATION_OF_RESPONSE_TO_BIOTIC_STIMULUS	GO_POSITIVE_REGULATION_OF_RESPONSE_TO_BIOTIC_STIMULUS	378	-0.515256	-1.792	8.1e-10	1.16e-07	1.01e-07	3370	tags=31%, list=17%, signal=26%	MAPKAPK3/DDX60/NLRC5/TXK/PSMB8/RFTN1/HLA-E/TICAM2/NOD2/NOD1/PELI1/PAK3/CLEC6A/CARD9/MUC3A/CAV1/CD36/SASH1/S100A9/CLEC4A/ARRB2/IRAK3/CD160/PSMB9/HLA-F/HRG/IRF7/TLR1/PSMB10/FGB/CYBA/CARD11/LYN/F2RL1/EREG/IRF1/LILRA4/CD300A/IRAK2/MUC6/RNF125/ITGB2/SMPDL3B/HAVCR2/CTSS/TLR5/MUC21/FCER1G/TLR2/LILRA2/BIRC3/NLRP10/TLR4/VAV1/GFI1/HCK/KLRK1/PRKCA/PSMA8/SCIMP/TRIM15/CD14/MNDA/PIK3AP1/KIR2DL4/PYCARD/LY86/DMB…
GO_REGULATION_OF_LEUKOCYTE_MIGRATION	GO_REGULATION_OF_LEUKOCYTE_MIGRATION	GO_REGULATION_OF_LEUKOCYTE_MIGRATION	188	-0.608623	-1.98166	1.06e-09	1.48e-07	1.29e-07	2683	tags=38%, list=14%, signal=33%	CCL20/PDGFD/MSN/ICAM1/CCL1/CD200/PADI2/LYN/F2RL1/IL33/C5AR2/MDK/LGALS9/CD74/CD300A/CCR6/GREM1/ECM1/ANXA1/GPSM3/TRPV4/ADTRP/CCL3/KITLG/CSF1/C3AR1/KLRK1/AIF1/CCL2/PTGER4/SLAMF8/CCL4/CXCL12/PYCARD/NCKAP1L/RIPK3/RAC2/CMKLR1/CCR1/ITGA4/IL6/PTAFR/SPN/TNFSF18/CCL21/CCL5/CCL24/P2RY12/CX3CR1/TNFSF14/BMP5/IL12A/CD200R1/KLRC4-KLRK1/CXCL10/GCSAM/TNF/SELP/STAP1/TNFRSF18/FPR2/CCR7/CXCR2/GPR18/CXCL13/CXCR3/CCL1…
GO_ALPHA_BETA_T_CELL_ACTIVATION	GO_ALPHA_BETA_T_CELL_ACTIVATION	GO_ALPHA_BETA_T_CELL_ACTIVATION	135	-0.656999	-2.06606	1.14e-09	1.57e-07	1.37e-07	2267	tags=42%, list=12%, signal=38%	LGALS9/IRF1/CD86/CD300A/IL18/BCL2/JAK3/IL2/ANXA1/DOCK2/SEMA4A/RUNX3/TCIRG1/CD80/IL15/PRDM1/LOXL3/BATF/PTGER4/NCKAP1L/PAX1/SYK/LILRB1/GPR183/SASH3/NFKBIZ/CD274/IL6/ZAP70/EBI3/PTPRC/SPN/CDH26/IL12B/IL12RB1/NLRP3/IL12A/LGALS9C/IL27/CD28/CD3E/TNFSF8/SLAMF6/IFNG/LY9/RORC/GPR18/EOMES/TBX21/ITK/IRF4/FUT7/CCL19/ZNF683/CCR2/PLA2G2D/XCL1
GO_CHEMOKINE_RECEPTOR_BINDING	GO_CHEMOKINE_RECEPTOR_BINDING	GO_CHEMOKINE_RECEPTOR_BINDING	61	-0.78241	-2.15549	1.18e-09	1.58e-07	1.38e-07	1667	tags=51%, list=8%, signal=47%	CCL3/CCL2/CCL15/CCL3L3/PF4V1/CCL4/CXCL12/CXCL2/CCL21/CCL5/CXCL3/CCL11/CCL24/CXCL6/CXCL1/CCL16/CXCL10/CCL17/CXCL5/DEFB1/CXCL9/CCL8/CXCL11/CCL13/CCL23/CXCL13/CCL19/CCR2/CCL7/XCL1/XCL2
GO_IMMUNE_RECEPTOR_ACTIVITY	GO_IMMUNE_RECEPTOR_ACTIVITY	GO_IMMUNE_RECEPTOR_ACTIVITY	126	-0.671176	-2.08679	1.58e-09	2.08e-07	1.81e-07	2302	tags=52%, list=12%, signal=47%	C5AR2/CD74/CXCR1/F3/HLA-DRA/CD44/CCR6/HLA-DPA1/KRT17/FCER1G/HLA-DQB1/C3AR1/CCR10/KLRK1/PRLR/PIGR/KIR2DL4/CD4/CSF3R/LILRB1/HLA-DQA1/CRLF2/IL10RA/CMKLR1/CCR1/EBI3/FCGR1B/CSF2RB/IL2RG/ACKR4/CSF2RA/LILRB2/HLA-DOA/IL22RA2/IL12B/IL12RB1/IL18RAP/IL12RB2/FCGR2B/CX3CR1/IL9R/IL2RB/FLT3/CD200R1/KLRC4-KLRK1/HLA-DQB2/HLA-DOB/IL5RA/KIR3DL1/GFRA1/CCR3/CCR5/HLA-DQA2/CCR8/CCR9/CCR7/CXCR2/CR2/KLRF1/CXCR3/IL2RA/CCR…
GO_CELL_KILLING	GO_CELL_KILLING	GO_CELL_KILLING	164	-0.614075	-1.97057	2.69e-09	3.48e-07	3.02e-07	2783	tags=43%, list=14%, signal=37%	IL7R/CTSC/ARRB2/PTPN6/CD160/ICAM1/P2RX7/HLA-F/HRG/APOL1/F2RL1/UNC13D/LGALS9/TYROBP/C3/IL18/HAVCR2/F2/DNASE1L3/NOS2/VAV1/CORO1A/KLRK1/CD5L/KIR2DL4/RIPK3/SYK/LYZ/LILRB1/CLEC7A/GNLY/CD226/PTPRC/PIK3R6/ITGAM/GZMM/AZGP1/CR1L/IL12B/IL12RB1/HTN3/PRF1/IL18RAP/CXCL6/GZMB/FCGR2B/IL12A/KLRC4-KLRK1/SLAMF7/KIR3DL1/LTF/CLEC12B/SLAMF6/IFNG/STAP1/CAMP/CCL13/CD1A/KLRF2/SEMG1/NCR1/NCR3/CRTAM/CD1B/SH2D1A/CTSG/XCL1/…
GO_CELLULAR_DEFENSE_RESPONSE	GO_CELLULAR_DEFENSE_RESPONSE	GO_CELLULAR_DEFENSE_RESPONSE	50	-0.796033	-2.13005	7.35e-09	9.33e-07	8.12e-07	1997	tags=58%, list=10%, signal=52%	TYROBP/CCR6/NCF2/TCIRG1/MNDA/CD5L/NCR2/KIR2DL4/GNLY/KLRC2/SPN/LILRB2/KLRC3/LY96/NCF1/PRF1/CX3CR1/CD300C/CXCL9/CCR3/CCR5/KIR3DL2/CCR9/CXCR2/ITK/NCR1/SH2D1A/CCR2/TRAT1
GO_GRANULOCYTE_MIGRATION	GO_GRANULOCYTE_MIGRATION	GO_GRANULOCYTE_MIGRATION	134	-0.640999	-2.01275	8.59e-09	1.07e-06	9.31e-07	2302	tags=46%, list=12%, signal=40%	C5AR2/MDK/CD74/CXCR1/IL36B/CCL14/CD300A/IL1RN/ITGB2/ANXA1/TRPV4/FCER1G/CCL3/PIK3CD/VAV1/HRH1/CSF1/C3AR1/CCL2/CCL15/PTGER4/CD177/CCL3L3/PF4V1/SLAMF8/CCL4/NCKAP1L/CSF3R/SYK/RAC2/CXCL2/CMKLR1/PIK3CG/VAV3/CCL21/CCL5/CXCL3/CCL11/CCL24/CXCL6/IL1B/CXCL1/SCG2/MCOLN2/CCL16/CXCL10/CCL17/CXCL5/IL1A/CXCL9/CCL8/CXCL11/CCL13/CCR7/CXCR2/CCL23/CXCL13/CCL19/CCL7/XCL1/XCL2
GO_REGULATION_OF_LEUKOCYTE_PROLIFERATION	GO_REGULATION_OF_LEUKOCYTE_PROLIFERATION	GO_REGULATION_OF_LEUKOCYTE_PROLIFERATION	217	-0.57481	-1.90381	8.79e-09	1.07e-06	9.35e-07	2702	tags=45%, list=14%, signal=39%	PTPN6/TGFBR2/NFATC2/SDC4/ZP4/GPNMB/RASAL3/CARD11/LYN/LGALS9/GSTP1/CD74/IRF1/TNFRSF21/CD86/HLA-DPB1/CD300A/CLEC4G/TYROBP/GREM1/HLA-DPA1/IL18/BCL2/HAVCR2/JAK3/IL2/ANXA1/INPP5D/VSIG4/CD6/KITLG/TLR4/SPTA1/CSF1/CD80/IL15/CORO1A/AIF1/MZB1/MNDA/PYCARD/CD4/NCKAP1L/RIPK3/VTCN1/SYK/LST1/RAC2/BTK/LILRB1/GPR183/SASH3/VAV3/CLCF1/CD274/IL6/ZAP70/EBI3/CD70/PTPRC/SPN/CD38/TNFSF18/LILRB2/IL7/CCL5/IL12B/IL12RB1/CD…
GO_EMBRYONIC_ORGAN_MORPHOGENESIS	GO_EMBRYONIC_ORGAN_MORPHOGENESIS	GO_EMBRYONIC_ORGAN_MORPHOGENESIS	291	0.556697	1.79091	9.13e-09	1.1e-06	9.53e-07	2997	tags=34%, list=15%, signal=30%	HMX3/HOXC11/COL2A1/BMP7/OTX1/FOXE1/HAND1/HMX2/IHH/GATA4/NKX3-2/PAX2/FOXN4/CCDC103/HAND2/HOXA11/DLX2/FGF8/FGF9/ALX4/GBX2/TBR1/NKX2-5/NODAL/POU4F3/HOXD10/SHOX2/HNF1B/WNT3A/COL11A1/GSC/CRB2/USH1G/SHH/DLX6/NOG/LHX1/GLI1/ZIC1/SLC44A4/TBX1/GJB6/HOXB8/FOXL2/NR4A3/SIX3/HOXC9/USH1C/HOXA7/GATA3/SLITRK6/NEUROG1/STRC/FGFR2/VAX2/ATP6V1B1/OVOL2/HOXB5/EPHB2/GRHL3/GRHL2/WNT11/WNT5A/BMP4/HOXA6/RYR2/FBN2/SALL1/FGF…
GO_REGULATION_OF_LEUKOCYTE_DIFFERENTIATION	GO_REGULATION_OF_LEUKOCYTE_DIFFERENTIATION	GO_REGULATION_OF_LEUKOCYTE_DIFFERENTIATION	267	-0.541589	-1.81778	9.42e-09	1.11e-06	9.66e-07	3239	tags=39%, list=16%, signal=33%	GAS6/IL4R/PIK3R1/RASSF2/ZBTB46/IL20/TREM2/NFKBID/FOXP1/TGFB1/AXL/CAMK4/IL7R/TAL1/PTPN6/IL17A/TGFBR2/NFATC2/FES/IRF7/CARD11/LYN/TMEM176A/MDK/LGALS9/CD74/IRF1/TMEM176B/HCLS1/C1QC/LILRB3/CD86/TYROBP/CLDN18/IL18/JAK3/IL2/ANXA1/INPP5D/FGL2/IFNL1/MITF/SIGLEC15/UBASH3B/RUNX3/CCL3/EVI2B/KITLG/TLR4/CSF1/GPR68/CD80/IL15/PRDM1/LOXL3/PRKCA/SLAMF8/CD4/NCKAP1L/LILRB4/NFAM1/SYK/BTK/LILRB1/SASH3/NFKBIZ/CCR1/ROR2…
GO_INTERFERON_GAMMA_PRODUCTION	GO_INTERFERON_GAMMA_PRODUCTION	GO_INTERFERON_GAMMA_PRODUCTION	109	-0.668927	-2.04441	1.6e-08	1.85e-06	1.61e-06	2334	tags=48%, list=12%, signal=42%	F2RL1/IL33/LGALS9/HLA-DPB1/HLA-DPA1/IL18/HAVCR2/IL2/IFNL1/TLR4/TCIRG1/KLRK1/IRF8/CD14/PYCARD/RIPK3/VTCN1/LILRB1/CLEC7A/SASH3/CD274/EBI3/CD226/CD96/AVPR2/SPN/HMHB1/IL12B/IL12RB1/IL18RAP/PTPN22/IL12RB2/LTA/IL1B/IL12A/KLRC4-KLRK1/LGALS9C/PDCD1LG2/IL27/TLR7/IL10/CD3E/SLAMF6/TNF/TLR8/CD2/CCR7/EOMES/ITK/CD244/CCR2/XCL1
GO_REGULATION_OF_ANTIGEN_RECEPTOR_MEDIATED_SIGNALING_PATHWAY	GO_REGULATION_OF_ANTIGEN_RECEPTOR_MEDIATED_SIGNALING_PATHWAY	GO_REGULATION_OF_ANTIGEN_RECEPTOR_MEDIATED_SIGNALING_PATHWAY	61	-0.759943	-2.09359	1.65e-08	1.88e-06	1.64e-06	3503	tags=51%, list=18%, signal=42%	PRKCH/LPXN/PRNP/PVRIG/FOXP1/THY1/PRKCB/PTPN6/CD160/LYN/GBP1/CD300A/PTPRJ/LILRB4/NFAM1/CD226/PTPRC/CACNA1F/LCK/KCNN4/PTPN22/FCGR2B/BLK/GCSAM/STAP1/CCR7/UBASH3A/GCSAML/FCRL3/TESPA1/TRAT1
GO_POSITIVE_REGULATION_OF_ADAPTIVE_IMMUNE_RESPONSE	GO_POSITIVE_REGULATION_OF_ADAPTIVE_IMMUNE_RESPONSE	GO_POSITIVE_REGULATION_OF_ADAPTIVE_IMMUNE_RESPONSE	98	-0.684579	-2.06329	2.05e-08	2.3e-06	2e-06	2025	tags=37%, list=10%, signal=33%	SKAP1/C3/IL18/IL2/ANXA1/FCER1G/NLRP10/CD80/PYCARD/CD4/BTK/SASH3/NFKBIZ/CLCF1/CD274/IL6/CD226/PTPRC/AZGP1/IL12B/IL12RB1/LTA/NLRP3/IL1B/IL12A/CD28/TNF/CD1A/TBX21/CCL19/C17orf99/CD1B/CCR2/XCL1/CD1C/CD1E
GO_REGULATION_OF_HEMOPOIESIS	GO_REGULATION_OF_HEMOPOIESIS	GO_REGULATION_OF_HEMOPOIESIS	435	-0.479868	-1.68244	2.42e-08	2.67e-06	2.32e-06	3239	tags=29%, list=16%, signal=25%	GAS6/IL4R/PIK3R1/RASSF2/ZBTB46/MEF2C/IL20/NOTCH1/TREM2/PRKCQ/NFKBID/FOXP1/MPL/TGFB1/AXL/CAMK4/ACE/PRKCB/IL7R/TAL1/PTPN6/IL17A/TGFBR2/NFATC2/ETS1/HES5/PSMB9/FES/IRF7/PSMB10/CARD11/LYN/TMEM176A/MDK/LGALS9/CD74/IRF1/TMEM176B/HCLS1/C1QC/LILRB3/CD86/TYROBP/CLDN18/TRIM58/IL18/JAK3/IL2/ANXA1/INPP5D/FGL2/IFNL1/MITF/SIGLEC15/UBASH3B/RUNX3/SPI1/CCL3/EVI2B/KITLG/TLR4/CSF1/GPR68/CD80/IL15/PRDM1/LOXL3/NFE2/PR…
GO_POSITIVE_REGULATION_OF_LEUKOCYTE_MEDIATED_IMMUNITY	GO_POSITIVE_REGULATION_OF_LEUKOCYTE_MEDIATED_IMMUNITY	GO_POSITIVE_REGULATION_OF_LEUKOCYTE_MEDIATED_IMMUNITY	125	-0.643391	-2.00209	2.55e-08	2.77e-06	2.41e-06	1981	tags=34%, list=10%, signal=31%	C3/IL18/ITGB2/IL2/FCER1G/VAMP8/VAV1/KLRK1/SCIMP/CD177/KIR2DL4/SYK/BTK/SASH3/CLCF1/IL6/CD226/PTPRC/PTAFR/ITGAM/AZGP1/IL12B/IL12RB1/IL18RAP/LTA/NLRP3/IL1B/IL12A/KLRC4-KLRK1/CD28/SH2D1B/SLAMF6/TNF/CD1A/TBX21/C17orf99/NCR3/CRTAM/CD1B/SH2D1A/XCL1/CD1C/CD1E
GO_EMBRYONIC_SKELETAL_SYSTEM_DEVELOPMENT	GO_EMBRYONIC_SKELETAL_SYSTEM_DEVELOPMENT	GO_EMBRYONIC_SKELETAL_SYSTEM_DEVELOPMENT	126	0.664897	1.95692	2.72e-08	2.9e-06	2.52e-06	3111	tags=41%, list=16%, signal=35%	HOXC11/COL2A1/BMP7/IHH/NKX3-2/HOXA11/DLX2/PAX7/FGF9/ALX4/NODAL/HOXB9/HOXD10/SHOX2/COL11A1/GSC/SHH/NOG/LHX1/HOXA9/TBX1/HOXB8/HOXC5/DLX1/HOXC9/DMRT2/HOXA7/FGFR2/HOXB5/GRHL2/WNT11/WNT5A/BMP4/HOXA6/XYLT1/HSD17B7/HOXB6/HYAL1/HOXB7/IRX5/SOX11/HOXD3/FLVCR1/HOXD9/ALX1/HOXC6/HOXC4/PBX1/MYF5/HOXD4/SULF2/HOXA1
GO_POSITIVE_REGULATION_OF_I_KAPPAB_KINASE_NF_KAPPAB_SIGNALING	GO_POSITIVE_REGULATION_OF_I_KAPPAB_KINASE_NF_KAPPAB_SIGNALING	GO_POSITIVE_REGULATION_OF_I_KAPPAB_KINASE_NF_KAPPAB_SIGNALING	181	-0.582795	-1.89239	2.92e-08	3.07e-06	2.67e-06	4082	tags=35%, list=21%, signal=28%	LPAR1/F2R/PLEKHG5/IKBKB/CXXC5/GJA1/S100A13/IL36RN/LITAF/FLNA/FYN/MYD88/TNFSF10/TLR6/RIPK2/TRIM38/TICAM2/NOD2/NOD1/PELI1/CLEC6A/CARD9/REL/CD40/PRKCB/CASP10/CD36/GPRC5B/APOL3/TGM2/CARD11/F2RL1/LGALS9/CD74/IL36B/IL1RN/ECM1/LURAP1L/BIRC3/TLR4/PELI2/CARD16/S100A4/TRIM22/CD4/SECTM1/CASP1/TMEM106A/CCL21/IKBKE/CX3CR1/IL1B/HTR2B/S100B/IL1A/LTF/TNF/UBD/CCR7/TNFSF11/CCL19/EDAR/FASLG
GO_T_CELL_ACTIVATION_INVOLVED_IN_IMMUNE_RESPONSE	GO_T_CELL_ACTIVATION_INVOLVED_IN_IMMUNE_RESPONSE	GO_T_CELL_ACTIVATION_INVOLVED_IN_IMMUNE_RESPONSE	105	-0.668418	-2.03747	3.19e-08	3.29e-06	2.87e-06	2334	tags=41%, list=12%, signal=36%	F2RL1/MDK/LGALS9/CD86/IL18/HAVCR2/JAK3/IL2/ANXA1/SEMA4A/FGL2/IFNL1/FCER1G/CD80/LOXL3/BATF/PTGER4/ITGAL/APBB1IP/LILRB1/GPR183/NFKBIZ/IL6/SPN/TNFSF18/CLEC4E/IL12B/IL12RB1/IFNB1/IFNE/CLEC4D/NLRP3/FCGR2B/IL27/SLAMF6/IFNG/LY9/RORC/EOMES/TBX21/IRF4/CCL19/CD1C
GO_LEUKOCYTE_MEDIATED_CYTOTOXICITY	GO_LEUKOCYTE_MEDIATED_CYTOTOXICITY	GO_LEUKOCYTE_MEDIATED_CYTOTOXICITY	104	-0.673644	-2.04844	3.3e-08	3.32e-06	2.89e-06	2783	tags=52%, list=14%, signal=45%	IL7R/CTSC/ARRB2/PTPN6/CD160/ICAM1/P2RX7/HLA-F/F2RL1/UNC13D/LGALS9/TYROBP/IL18/HAVCR2/F2/DNASE1L3/NOS2/VAV1/CORO1A/KLRK1/KIR2DL4/RIPK3/LILRB1/CD226/PTPRC/PIK3R6/ITGAM/GZMM/AZGP1/IL12B/IL12RB1/PRF1/IL18RAP/CXCL6/GZMB/FCGR2B/IL12A/KLRC4-KLRK1/SLAMF7/KIR3DL1/CLEC12B/SLAMF6/STAP1/CD1A/KLRF2/NCR1/NCR3/CRTAM/CD1B/SH2D1A/CTSG/XCL1/CD1C/CD1E
GO_MONONUCLEAR_CELL_MIGRATION	GO_MONONUCLEAR_CELL_MIGRATION	GO_MONONUCLEAR_CELL_MIGRATION	84	-0.703488	-2.07789	3.35e-08	3.32e-06	2.89e-06	2683	tags=52%, list=14%, signal=45%	CCL20/PDGFD/CCL1/LYN/TNFRSF11A/MDK/CCL14/GREM1/ANXA1/TRPV4/CCL3/CSF1/C3AR1/AIF1/CCL2/CCL15/CCL3L3/SLAMF8/CCL4/CXCL12/CMKLR1/CCR1/CALCA/IL6/CCL21/CCL5/PTPRO/CCL11/CCL24/BMP5/CCL16/CXCL10/CCL17/TNF/CCL8/FPR2/CCL13/CCL23/TNFSF11/CCL19/CCR2/CCL7/XCL1/XCL2
GO_REGULATION_OF_LEUKOCYTE_MEDIATED_CYTOTOXICITY	GO_REGULATION_OF_LEUKOCYTE_MEDIATED_CYTOTOXICITY	GO_REGULATION_OF_LEUKOCYTE_MEDIATED_CYTOTOXICITY	71	-0.738225	-2.13064	3.36e-08	3.32e-06	2.89e-06	2783	tags=58%, list=14%, signal=50%	IL7R/ARRB2/CD160/ICAM1/P2RX7/HLA-F/F2RL1/LGALS9/TYROBP/HAVCR2/DNASE1L3/NOS2/VAV1/KLRK1/KIR2DL4/RIPK3/LILRB1/CD226/PTPRC/PIK3R6/ITGAM/AZGP1/IL12B/IL12RB1/IL18RAP/CXCL6/FCGR2B/IL12A/KLRC4-KLRK1/CLEC12B/SLAMF6/STAP1/CD1A/NCR1/NCR3/CRTAM/CD1B/SH2D1A/XCL1/CD1C/CD1E
GO_RESPONSE_TO_TUMOR_NECROSIS_FACTOR	GO_RESPONSE_TO_TUMOR_NECROSIS_FACTOR	GO_RESPONSE_TO_TUMOR_NECROSIS_FACTOR	292	-0.516066	-1.75024	3.46e-08	3.37e-06	2.93e-06	2622	tags=27%, list=13%, signal=24%	ICAM1/CCL1/CHI3L1/PSMB9/PSMB10/TNFSF13/CYBA/TNFRSF11A/F2RL1/GSTP1/GBP1/TNFRSF11B/TNFRSF21/KRT18/CCL14/CLDN18/OCLN/BIRC3/GBP3/CCL3/CRHBP/PSMA8/ST18/CCL2/CCL15/CARD16/CCL3L3/CD14/CCL4/PYCARD/GBP2/SYK/GPER1/TNFRSF8/CASP1/CALCA/POSTN/TNFRSF9/CD70/TNFSF18/PTGS2/CCL21/LCN2/HMHB1/CCL5/HAS2/TNFSF15/EDARADD/CCL11/CCL24/KRT8/AIM2/LTA/PPARGC1A/TNFRSF17/TNFSF14/SELE/CCL16/CCL17/CD27/TNFRSF13B/LTB/TNFSF8/TNF/…
GO_FOREBRAIN_DEVELOPMENT	GO_FOREBRAIN_DEVELOPMENT	GO_FOREBRAIN_DEVELOPMENT	375	0.519926	1.70943	3.7e-08	3.56e-06	3.1e-06	3005	tags=30%, list=15%, signal=26%	LHX5/POU4F1/EMX1/NR2E1/HSD3B1/OLIG2/ISL1/OTX1/SOX1/RELN/LHX3/KCNC2/EMX2/LHX2/SALL3/FOXB1/EFNA2/DLX2/PITX1/HTR6/FEZF1/HSD3B2/FGF8/SCT/CNTN2/KIRREL3/GBX2/TBR1/IGF2BP1/DMRTA2/SOX3/ASCL1/WNT3A/SLITRK5/KIF1A/WNT4/GSC/CHD5/SHH/NOG/KCNC1/ARX/LHX1/GLI1/CNTNAP2/OTP/TAL2/RAX/RTN4R/POU3F3/CCKAR/SLC32A1/SLC8A3/NR4A3/SLIT1/SIX3/DLX1/SLIT2/NEFL/LEF1/DRD1/GSX1/FGFR2/CRTAC1/GRIN1/TYRO3/CDH2/VAX2/POU3F1/EPHB2/GHR…
GO_T_CELL_PROLIFERATION	GO_T_CELL_PROLIFERATION	GO_T_CELL_PROLIFERATION	181	-0.578644	-1.87891	4.37e-08	4.13e-06	3.6e-06	2702	tags=41%, list=14%, signal=36%	PTPN6/TGFBR2/SDC4/MSN/P2RX7/ZP4/GPNMB/PSMB10/RASAL3/CARD11/LGALS9/IRF1/TNFRSF21/CD86/HLA-DPB1/CLEC4G/HLA-DPA1/IL18/HAVCR2/JAK3/IL2/ANXA1/DOCK2/VSIG4/CD6/SPTA1/CD80/IL15/CORO1A/AIF1/PYCARD/CD4/NCKAP1L/RIPK3/VTCN1/SYK/RAC2/LILRB1/PIK3CG/SASH3/CD274/IL6/ZAP70/EBI3/CD70/PTPRC/SPN/TNFSF18/LILRB2/CCL5/IL12B/IL12RB1/CD209/IL1B/TNFSF14/CD24/IL12A/LGALS9C/PDCD1LG2/IL27/ICOSLG/CD28/IL10/CD3E/TNFSF8/CLECL1/…
GO_NEUTROPHIL_MIGRATION	GO_NEUTROPHIL_MIGRATION	GO_NEUTROPHIL_MIGRATION	113	-0.659819	-2.03087	4.49e-08	4.19e-06	3.65e-06	2302	tags=47%, list=12%, signal=42%	C5AR2/MDK/CD74/CXCR1/IL36B/CCL14/IL1RN/ITGB2/FCER1G/CCL3/PIK3CD/VAV1/C3AR1/CCL2/CCL15/CD177/CCL3L3/PF4V1/SLAMF8/CCL4/NCKAP1L/CSF3R/SYK/RAC2/CXCL2/PIK3CG/VAV3/CCL21/CCL5/CXCL3/CCL11/CCL24/CXCL6/IL1B/CXCL1/MCOLN2/CCL16/CXCL10/CCL17/CXCL5/IL1A/CXCL9/CCL8/CXCL11/CCL13/CCR7/CXCR2/CCL23/CXCL13/CCL19/CCL7/XCL1/XCL2
GO_REGULATION_OF_INFLAMMATORY_RESPONSE	GO_REGULATION_OF_INFLAMMATORY_RESPONSE	GO_REGULATION_OF_INFLAMMATORY_RESPONSE	326	-0.502437	-1.72898	5.12e-08	4.71e-06	4.1e-06	3225	tags=37%, list=16%, signal=31%	ACP5/HLA-E/IL20/NT5E/NOD2/TREM2/FOXP1/KLKB1/TNFRSF1B/CASP4/LRRK2/C2CD4B/MMP26/CTSC/S100A9/IL17A/AKNA/GPRC5B/SIGLEC10/ETS1/SLC7A2/CCL1/NUPR1/CD200/TGM2/LYN/NLRC3/MEFV/TNFRSF11A/IL33/MDK/GSTP1/C2CD4A/C3/LILRA5/ADCY7/IL18/SMPDL3B/METRNL/NLRP1/IL2/ANXA1/F2/GPSM3/TSLP/TRPV4/FCER1G/TLR2/DNASE1L3/CD6/BIRC3/AGT/CCL3/NLRP10/TEK/TLR4/VAMP8/NOS2/IL15/HCK/PTGER4/SLAMF8/PTGER3/NLRP12/PIK3AP1/PYCARD/NLRP7/OSM/…
GO_LYMPHOCYTE_CHEMOTAXIS	GO_LYMPHOCYTE_CHEMOTAXIS	GO_LYMPHOCYTE_CHEMOTAXIS	62	-0.750502	-2.08336	5.41e-08	4.92e-06	4.28e-06	1667	tags=50%, list=8%, signal=46%	CCL3/PIK3CD/KLRK1/CCL2/CCL15/CCL3L3/CCL4/GPR183/PIK3CG/CH25H/CCL21/CCL5/CCL11/CCL24/CYP7B1/TNFSF14/KLRC4-KLRK1/CCL16/CXCL10/CCL17/CCL8/CXCL11/CCL13/CCL23/CXCL13/CXCR3/CCL19/CCR2/CCL7/XCL1/XCL2
GO_HUMORAL_IMMUNE_RESPONSE	GO_HUMORAL_IMMUNE_RESPONSE	GO_HUMORAL_IMMUNE_RESPONSE	238	-0.545246	-1.82467	5.66e-08	5.08e-06	4.42e-06	2766	tags=38%, list=14%, signal=33%	BLNK/C8A/S100A9/PTPN6/C7/ZP4/HRG/SUSD4/PSMB10/FCN2/FGB/C4A/C1S/PROS1/C5AR2/C1QB/TNFRSF21/C2/C1QC/C1QA/CCR6/C3/BCL2/F2/VSIG4/TFEB/HLA-DQB1/C3AR1/SEMG2/CCL2/POU2F2/CD5L/PF4V1/RNASE6/DMBT1/CFHR1/LYZ/CXCL2/GPR183/FCN1/REG3A/GNLY/IL6/EBI3/PTPRC/FGA/LCN2/IL7/CR1L/APCS/CXCL3/ITLN1/IFNB1/IFNE/HTN3/LTA/CXCL6/FCGR2B/COLEC10/IL1B/CXCL1/CFB/CXCL10/CXCL5/DEFB1/CXCL9/LTF/C6/CD28/C4BPB/PDCD1/KRT1/TNF/IFNG/POU2A…
GO_POSITIVE_REGULATION_OF_LEUKOCYTE_MIGRATION	GO_POSITIVE_REGULATION_OF_LEUKOCYTE_MIGRATION	GO_POSITIVE_REGULATION_OF_LEUKOCYTE_MIGRATION	126	-0.6363	-1.97836	9.11e-08	8.01e-06	6.97e-06	2683	tags=38%, list=14%, signal=33%	CCL20/PDGFD/ICAM1/CCL1/F2RL1/MDK/LGALS9/CD74/CCR6/GPSM3/TRPV4/CCL3/KITLG/CSF1/C3AR1/AIF1/CCL4/CXCL12/PYCARD/NCKAP1L/RAC2/CMKLR1/CCR1/ITGA4/IL6/PTAFR/SPN/TNFSF18/CCL21/CCL5/CCL24/P2RY12/CX3CR1/TNFSF14/IL12A/CXCL10/TNF/SELP/TNFRSF18/FPR2/CCR7/CXCR2/CXCL13/CCL19/CCR2/CCL7/XCL1/XCL2
GO_CALCIUM_MEDIATED_SIGNALING	GO_CALCIUM_MEDIATED_SIGNALING	GO_CALCIUM_MEDIATED_SIGNALING	212	-0.555696	-1.84413	9.17e-08	8.01e-06	6.97e-06	2683	tags=35%, list=14%, signal=30%	CCL20/LAT/NFATC2/ATP1A2/KDR/P2RX7/GSTM2/ERBB3/TRPM2/SAMD14/CXCR1/GBP1/PLN/RCAN2/LAT2/EFHB/CCR6/CLIC2/RCAN3/PTPRJ/SLC8A1/DMTN/TBC1D10C/MCTP1/CCL3/CCR10/NOS1/CCL4/CD4/MCTP2/SYK/PLEK/BTK/CMKLR1/CCR1/ZAP70/PTPRC/TRDN/ACKR4/AVPR1A/SULT1A3/SLA2/JPH4/P2RY6/P2RY12/CX3CR1/HTR2B/CASQ2/SELE/PTGFR/DEFB1/GRM5/CCR3/CCR5/CD3E/TNF/SELP/IRGM/FPR2/CCR8/CCR9/GRIN2A/CCR7/CXCR2/IGF1/CXCR3/TNFSF11/CCR4/NRG1/CXCR6/MYOZ…
GO_RESPONSE_TO_MOLECULE_OF_BACTERIAL_ORIGIN	GO_RESPONSE_TO_MOLECULE_OF_BACTERIAL_ORIGIN	GO_RESPONSE_TO_MOLECULE_OF_BACTERIAL_ORIGIN	337	-0.500755	-1.7307	1.01e-07	8.68e-06	7.55e-06	2772	tags=38%, list=14%, signal=33%	AICDA/HAMP/ACP5/MEF2C/TICAM2/NOTCH1/NOD2/TREM2/PELI1/FOXP1/TGFB1/AXL/TNFRSF1B/CARD9/CD40/CD36/SASH1/NOS3/HPGD/IRAK3/ICAM1/P2RX7/KMO/NR1I2/TLR1/PTGES/LYN/TNFRSF11A/LGALS9/UGT1A1/GSTP1/IL36B/THBD/CD86/TFPI/IRAK2/IL1RN/IL18/HAVCR2/IRF5/TLR2/CD6/LILRA2/CCL3/TLR4/NOS2/GFI1/MRC1/CD80/HCK/KLRK1/PRKCA/CCL2/PTGER4/SCIMP/CARD16/IRF8/NOS1/CD14/PF4V1/PYCARD/NLRP7/LY86/CD180/LILRB1/LOXL1/CXCL2/IL10RA/CASP1/PE…
GO_REGULATION_OF_LYMPHOCYTE_DIFFERENTIATION	GO_REGULATION_OF_LYMPHOCYTE_DIFFERENTIATION	GO_REGULATION_OF_LYMPHOCYTE_DIFFERENTIATION	166	-0.593093	-1.91835	1.1e-07	9.25e-06	8.04e-06	2269	tags=34%, list=12%, signal=30%	MDK/LGALS9/CD74/IRF1/CD86/IL18/JAK3/IL2/ANXA1/INPP5D/FGL2/IFNL1/RUNX3/CD80/IL15/PRDM1/LOXL3/SLAMF8/NCKAP1L/LILRB4/NFAM1/SYK/BTK/SASH3/NFKBIZ/TOX/ZAP70/PTPRC/PIK3R6/LILRB2/IL7/HLA-DOA/IL12B/IL12RB1/IFNB1/NLRP3/IL12A/IL27/CD27/CD28/RHOH/IFNG/IKZF3/TNFRSF18/VNN1/CD2/TBX21/IL2RA/IRF4/CCL19/CR1/ZNF683/FCRL3/TESPA1/CCR2/CTLA4
GO_CENTRAL_NERVOUS_SYSTEM_NEURON_DIFFERENTIATION	GO_CENTRAL_NERVOUS_SYSTEM_NEURON_DIFFERENTIATION	GO_CENTRAL_NERVOUS_SYSTEM_NEURON_DIFFERENTIATION	182	0.5973	1.84308	1.1e-07	9.25e-06	8.04e-06	2096	tags=27%, list=11%, signal=25%	LHX5/POU4F1/EMX1/NR2E1/OLIG2/ISL1/SOX1/EVX1/LHX3/SALL3/FOXN4/MDGA2/HOXC10/DLX2/PAX7/FGF8/CNTN2/GBX2/TBR1/SFRP1/HOXD10/ASCL1/WNT3A/CHD5/NKX2-2/SHH/GRID2/ARX/ISL2/LHX1/OTP/MNX1/DLX1/SLIT2/NKX6-2/DRD1/GSX1/FGFR2/DCC/EPHB2/DKK1/EPHA4/CDH11/NKX6-1/WNT3/WNT5A/GBX1/BCL11B/SALL1/EPHB3
GO_SPECIFIC_GRANULE	GO_SPECIFIC_GRANULE	GO_SPECIFIC_GRANULE	158	-0.591528	-1.89454	1.21e-07	1.01e-05	8.75e-06	3513	tags=41%, list=18%, signal=34%	OSCAR/GSDMD/STX3/TMBIM1/BST1/JUP/CD93/RAB27A/AOC1/TNFRSF1B/CRACR2A/CD36/CEACAM3/PTPN6/RAP2B/CHI3L1/PTPRB/TRPM2/CYBA/HPSE/HVCN1/PLAUR/CNN2/TMC6/MMP25/ITGB2/PTPRJ/DOCK2/CD53/VAMP8/C3AR1/SLCO4C1/CD177/MS4A3/LAIR1/PLAU/ORM1/ITGAL/ATP8B4/LYZ/CYBB/RAB37/ALDH3B1/ITGAM/FOLR3/TCN1/LCN2/ORM2/FCAR/SLC2A5/CD33/CLEC4D/P2RX1/CXCL1/SLC27A2/LTF/RAB44/RETN/ANXA3/GPR84/CAMP/FPR2/CLEC12A/SLPI
GO_EMBRYONIC_APPENDAGE_MORPHOGENESIS	GO_EMBRYONIC_APPENDAGE_MORPHOGENESIS	GO_EMBRYONIC_APPENDAGE_MORPHOGENESIS	123	0.65247	1.91031	1.41e-07	1.16e-05	1.01e-05	2847	tags=36%, list=14%, signal=31%	TBX5/HOXC11/HOXD13/SP8/BMP7/IHH/SP9/EN1/HOXC10/HAND2/HOXA11/PITX1/FGF8/FGF9/ALX4/HOXD10/SHOX2/FREM2/SHH/DLX6/NOG/HOXA9/HOXA10/HOXD12/TBX4/LEF1/AFF3/DKK1/GRHL2/WNT3/WNT5A/BMP4/FBN2/SALL1/TBX3/CYP26B1/MSX1/SALL4/TP63/FLVCR1/HOXD9/ALX1/TGFB2/PBX1
GO_CHEMOKINE_ACTIVITY	GO_CHEMOKINE_ACTIVITY	GO_CHEMOKINE_ACTIVITY	47	-0.782708	-2.05455	1.54e-07	1.25e-05	1.09e-05	1667	tags=62%, list=8%, signal=57%	CCL3/CCL2/CCL15/CCL3L3/PF4V1/CCL4/CXCL12/CXCL2/CCL21/CCL5/CXCL3/CCL11/CCL24/CXCL6/CXCL1/CCL16/CXCL10/CCL17/CXCL5/CXCL9/CCL8/CXCL11/CCL13/CCL23/CXCL13/CCL19/CCL7/XCL1/XCL2
GO_B_CELL_RECEPTOR_SIGNALING_PATHWAY	GO_B_CELL_RECEPTOR_SIGNALING_PATHWAY	GO_B_CELL_RECEPTOR_SIGNALING_PATHWAY	57	-0.753694	-2.06647	1.59e-07	1.27e-05	1.1e-05	2815	tags=63%, list=14%, signal=54%	PRKCH/LPXN/RFTN1/MEF2C/FOXP1/PRKCB/PTPN6/NFATC2/LYN/CD79B/CD79A/CD300A/LAT2/BCL2/PIK3CD/KLHL6/MNDA/NCKAP1L/NFAM1/SYK/BTK/VAV3/PTPRC/CD38/LCK/PTPN22/FCGR2B/BLK/GCSAM/STAP1/IGLL5/MS4A1/ITK/GCSAML/FCRL3/CTLA4
GO_DNA_BINDING_TRANSCRIPTION_REPRESSOR_ACTIVITY	GO_DNA_BINDING_TRANSCRIPTION_REPRESSOR_ACTIVITY	GO_DNA_BINDING_TRANSCRIPTION_REPRESSOR_ACTIVITY	248	0.549869	1.74012	1.62e-07	1.28e-05	1.11e-05	1774	tags=18%, list=9%, signal=16%	DMBX1/HMX1/EMX1/NR2E1/DLX4/SCRT2/VAX1/TFAP2C/ZNF536/HAND1/FOXD3/EMX2/EN1/NKX3-2/HOXB13/FEZF1/HES7/CDX2/INSM2/CUX2/ASCL1/GSC/BCL11A/SCRT1/HELT/OVOL1/ARX/DACH1/MLXIPL/OVOL3/HES2/NFATC4/GATA3/NKX6-2/GSX1/GLIS1/POU4F2/ESX1/VAX2/OVOL2/HMGA2/FOXQ1/NKX6-1/HES6
GO_POSITIVE_REGULATION_OF_LYMPHOCYTE_MEDIATED_IMMUNITY	GO_POSITIVE_REGULATION_OF_LYMPHOCYTE_MEDIATED_IMMUNITY	GO_POSITIVE_REGULATION_OF_LYMPHOCYTE_MEDIATED_IMMUNITY	97	-0.676954	-2.03972	1.72e-07	1.35e-05	1.17e-05	1981	tags=37%, list=10%, signal=34%	C3/IL18/IL2/FCER1G/VAV1/KLRK1/KIR2DL4/BTK/SASH3/CLCF1/IL6/CD226/PTPRC/AZGP1/IL12B/IL12RB1/IL18RAP/LTA/NLRP3/IL1B/IL12A/KLRC4-KLRK1/CD28/SH2D1B/SLAMF6/TNF/CD1A/TBX21/C17orf99/NCR3/CRTAM/CD1B/SH2D1A/XCL1/CD1C/CD1E
GO_B_CELL_ACTIVATION	GO_B_CELL_ACTIVATION	GO_B_CELL_ACTIVATION	238	-0.534019	-1.7871	1.89e-07	1.46e-05	1.27e-05	2425	tags=31%, list=12%, signal=27%	TNFSF13/CARD11/LYN/CD79B/CD74/CD79A/LYL1/TNFRSF21/TPD52/CD300A/LAT2/TYROBP/CCR6/BCL2/PTPRJ/JAK3/TBC1D10C/IL2/INPP5D/TLR4/PIK3CD/TCIRG1/RAG2/LFNG/BATF/MZB1/POU2F2/MNDA/NTRK1/SLAMF8/HDAC9/NCKAP1L/NFAM1/ITM2A/SYK/CD180/DOCK11/BTK/GPR183/SASH3/SAMSN1/VAV3/CLCF1/ITGA4/IL6/ZAP70/CD70/PTPRC/CD38/IL7/SLA2/LAX1/IFNB1/IFNE/FCGR2B/FLT3/CD27/ICOSLG/TNFRSF13B/CD28/CDH17/IL10/FCRL1/IKZF3/IGLL5/MS4A1/CR2/TBX21/…
GO_CD4_POSITIVE_ALPHA_BETA_T_CELL_ACTIVATION	GO_CD4_POSITIVE_ALPHA_BETA_T_CELL_ACTIVATION	GO_CD4_POSITIVE_ALPHA_BETA_T_CELL_ACTIVATION	90	-0.686035	-2.05989	2.04e-07	1.56e-05	1.36e-05	1901	tags=40%, list=10%, signal=36%	IL18/JAK3/IL2/ANXA1/SEMA4A/RUNX3/TCIRG1/CD80/LOXL3/BATF/PTGER4/NCKAP1L/PAX1/GPR183/SASH3/NFKBIZ/CD274/IL6/SPN/CDH26/IL12B/IL12RB1/NLRP3/IL12A/LGALS9C/IL27/SLAMF6/IFNG/LY9/RORC/TBX21/IRF4/FUT7/CCL19/PLA2G2D/XCL1
GO_APPENDAGE_MORPHOGENESIS	GO_APPENDAGE_MORPHOGENESIS	GO_APPENDAGE_MORPHOGENESIS	145	0.625017	1.86741	2.25e-07	1.7e-05	1.48e-05	2847	tags=35%, list=14%, signal=30%	TBX5/HOXC11/COL2A1/HOXD13/SP8/BMP7/IHH/SP9/EN1/SALL3/HOXC10/HAND2/HOXA11/PITX1/FGF8/FGF9/ALX4/HOXD10/SHOX2/FREM2/EVX2/SHH/DLX6/NOG/HOXA9/HOXA10/HOXD12/TBX4/LEF1/AFF3/FGFR2/DKK1/GRHL2/WNT3/WNT5A/BMP4/RNF165/FBN2/SALL1/FGF10/TBX3/SOX11/CYP26B1/MSX1/SALL4/TP63/FLVCR1/HOXD9/ALX1/TGFB2/PBX1
GO_POSITIVE_REGULATION_OF_CELL_KILLING	GO_POSITIVE_REGULATION_OF_CELL_KILLING	GO_POSITIVE_REGULATION_OF_CELL_KILLING	62	-0.736802	-2.04533	2.46e-07	1.84e-05	1.6e-05	1636	tags=44%, list=8%, signal=40%	NOS2/VAV1/KLRK1/CD5L/SYK/CLEC7A/CD226/PTPRC/ITGAM/AZGP1/IL12B/IL12RB1/PRF1/IL18RAP/IL12A/KLRC4-KLRK1/SLAMF6/IFNG/STAP1/CD1A/NCR3/CRTAM/CD1B/SH2D1A/XCL1/CD1C/CD1E
GO_REGULATION_OF_T_CELL_DIFFERENTIATION	GO_REGULATION_OF_T_CELL_DIFFERENTIATION	GO_REGULATION_OF_T_CELL_DIFFERENTIATION	136	-0.618102	-1.94137	2.49e-07	1.84e-05	1.6e-05	2269	tags=36%, list=12%, signal=32%	MDK/LGALS9/CD74/IRF1/CD86/IL18/JAK3/IL2/ANXA1/FGL2/IFNL1/RUNX3/CD80/IL15/PRDM1/LOXL3/NCKAP1L/LILRB4/SYK/SASH3/NFKBIZ/ZAP70/PTPRC/PIK3R6/LILRB2/IL7/HLA-DOA/IL12B/IL12RB1/IFNB1/NLRP3/IL12A/IL27/CD27/CD28/RHOH/IFNG/TNFRSF18/VNN1/CD2/TBX21/IL2RA/IRF4/CCL19/CR1/ZNF683/TESPA1/CCR2/CTLA4
GO_PATTERN_RECOGNITION_RECEPTOR_SIGNALING_PATHWAY	GO_PATTERN_RECOGNITION_RECEPTOR_SIGNALING_PATHWAY	GO_PATTERN_RECOGNITION_RECEPTOR_SIGNALING_PATHWAY	187	-0.566764	-1.84244	2.74e-07	2e-05	1.74e-05	3486	tags=34%, list=18%, signal=28%	TLR6/RIPK2/MAPKAPK3/DDX60/RFTN1/TICAM2/NOD2/NOD1/PELI1/CAV1/CD36/S100A9/ARRB2/IRAK3/IRF7/TLR1/FGB/CYBA/LYN/F2RL1/IRF1/LILRA4/CD300A/IRAK2/RNF125/ITGB2/SMPDL3B/HAVCR2/CTSS/TLR5/TLR2/LILRA2/BIRC3/TLR4/GFI1/SCIMP/TRIM15/CD14/PIK3AP1/DMBT1/MAP2K6/BTK/CLEC7A/FCN1/ITGAM/CLEC4E/FGA/CD300LF/TLR10/IKBKE/TNIP3/LY96/PTPN22/COLEC12/FFAR2/NLRP6/MARCO/TLR7/LTF/IRGM/TLR8/IRF4/FCRL3/REG3G
GO_REGULATION_OF_CELL_KILLING	GO_REGULATION_OF_CELL_KILLING	GO_REGULATION_OF_CELL_KILLING	92	-0.676302	-2.032	2.81e-07	2.03e-05	1.77e-05	2783	tags=51%, list=14%, signal=44%	IL7R/ARRB2/CD160/ICAM1/P2RX7/HLA-F/F2RL1/LGALS9/TYROBP/HAVCR2/DNASE1L3/NOS2/VAV1/KLRK1/CD5L/KIR2DL4/RIPK3/SYK/LILRB1/CLEC7A/CD226/PTPRC/PIK3R6/ITGAM/AZGP1/CR1L/IL12B/IL12RB1/PRF1/IL18RAP/CXCL6/FCGR2B/IL12A/KLRC4-KLRK1/CLEC12B/SLAMF6/IFNG/STAP1/CD1A/NCR1/NCR3/CRTAM/CD1B/SH2D1A/XCL1/CD1C/CD1E
GO_NEGATIVE_REGULATION_OF_CELL_CELL_ADHESION	GO_NEGATIVE_REGULATION_OF_CELL_CELL_ADHESION	GO_NEGATIVE_REGULATION_OF_CELL_CELL_ADHESION	170	-0.573486	-1.85371	3.02e-07	2.16e-05	1.88e-05	2702	tags=41%, list=14%, signal=36%	SWAP70/LGALS9B/TNFRSF14/B4GALNT2/HFE/SH2B3/PRNP/IL4R/NFKBID/PELI1/TGFB1/PTPN6/AKNA/SDC4/GPNMB/ABAT/MDK/LGALS9/CD74/IRF1/TNFRSF21/CD86/PRKG1/CD300A/IL1RN/CLEC4G/FXYD5/SPINT2/HAVCR2/JAK3/IL2/MUC21/ANXA1/FGL2/IFNL1/TRPV4/VSIG4/UBASH3B/ADTRP/RUNX3/CD80/LOXL3/PAG1/CXCL12/VTCN1/LILRB1/BMP2/MBP/CD274/SPN/TNFAIP8L2/LILRB2/CCL21/ADAMTS18/LAX1/IFNB1/PTPN22/FCGR2B/FGL1/LGALS9C/PDCD1LG2/IL10/TBX21/TNR/IL2RA/…
GO_CHEMOKINE_BINDING	GO_CHEMOKINE_BINDING	GO_CHEMOKINE_BINDING	32	-0.829096	-2.05402	3.93e-07	2.78e-05	2.42e-05	1587	tags=62%, list=8%, signal=58%	CXCR1/CCR6/CCR10/ITGB3/CCR1/ITGA4/ACKR4/ACKR1/CX3CR1/CCR3/CCR5/CCR8/CCR9/CCR7/CXCR2/CXCR3/CCR4/CXCR6/CCR2/XCR1
GO_B_CELL_MEDIATED_IMMUNITY	GO_B_CELL_MEDIATED_IMMUNITY	GO_B_CELL_MEDIATED_IMMUNITY	114	-0.629563	-1.94445	4.78e-07	3.35e-05	2.91e-05	3327	tags=51%, list=17%, signal=43%	CFI/C5/AICDA/IL4R/HLA-E/C1R/C8B/TGFB1/CD40/SERPING1/C8A/PTPN6/C7/IRF7/SUSD4/TNFSF13/C4A/C1S/CD74/C1QB/C2/C1QC/C1QA/CCR6/C3/IL2/INPP5D/FGL2/FCER1G/TCIRG1/HLA-DQB1/BATF/POU2F2/BTK/CLCF1/CD70/CD226/PTPRC/APCS/SLA2/LTA/FCGR2B/GCNT3/CD27/C6/CD28/IL10/C4BPB/TNF/TLR8/IGLL5/CR2/TBX21/GAPT/CR1/C17orf99/CD40LG/XCL1
GO_POSITIVE_REGULATION_OF_T_CELL_PROLIFERATION	GO_POSITIVE_REGULATION_OF_T_CELL_PROLIFERATION	GO_POSITIVE_REGULATION_OF_T_CELL_PROLIFERATION	93	-0.66029	-1.97524	5.02e-07	3.48e-05	3.03e-05	2419	tags=53%, list=12%, signal=46%	RASAL3/CARD11/LGALS9/CD86/HLA-DPB1/HLA-DPA1/IL18/HAVCR2/JAK3/IL2/ANXA1/CD6/SPTA1/CD80/IL15/CORO1A/AIF1/PYCARD/CD4/NCKAP1L/VTCN1/SYK/SASH3/CD274/IL6/ZAP70/EBI3/CD70/PTPRC/LILRB2/CCL5/IL12B/IL12RB1/CD209/IL1B/CD24/IL12A/PDCD1LG2/ICOSLG/CD28/CD3E/CLECL1/IGF1/IL2RA/CCL19/CCR2/TMIGD2/CD40LG/XCL1
GO_CCR_CHEMOKINE_RECEPTOR_BINDING	GO_CCR_CHEMOKINE_RECEPTOR_BINDING	GO_CCR_CHEMOKINE_RECEPTOR_BINDING	39	-0.797858	-2.04879	5.82e-07	3.99e-05	3.47e-05	1667	tags=54%, list=8%, signal=49%	CCL3/CCL2/CCL15/CCL3L3/CCL4/CCL21/CCL5/CCL11/CCL24/CCL16/CCL17/DEFB1/CCL8/CCL13/CCL23/CXCL13/CCL19/CCR2/CCL7/XCL1/XCL2
GO_CYTOKINE_RECEPTOR_BINDING	GO_CYTOKINE_RECEPTOR_BINDING	GO_CYTOKINE_RECEPTOR_BINDING	273	-0.506065	-1.71076	6.12e-07	4.15e-05	3.61e-05	1946	tags=30%, list=10%, signal=27%	GREM1/IL18/ECM1/TLR5/IL2/NTF3/TSLP/IFNL1/CCL3/KITLG/CSF1/IL15/CCL2/CCL15/ITGB3/CCL3L3/PF4V1/NTRK1/CCL4/CXCL12/PYCARD/OSM/SYK/CXCL2/BMP2/CLCF1/IL6/EBI3/CD70/CTF1/TNFSF18/CCL21/CD300LF/IL7/CCL5/CXCL3/BMP3/TNFSF15/IL12B/CCL11/CCL24/IL12RB1/IFNB1/IFNE/LTA/CXCL6/IL1B/CXCL1/TNFSF14/BMP5/IL12A/CCL16/CXCL10/CCL17/CXCL5/DEFB1/GDF5/IL1A/CXCL9/IL27/GDF3/IL10/LTB/TNFSF8/TNF/IFNG/STAP1/CCL8/CXCL11/CCL13/CCL23…
GO_LYMPHOCYTE_COSTIMULATION	GO_LYMPHOCYTE_COSTIMULATION	GO_LYMPHOCYTE_COSTIMULATION	57	-0.737518	-2.02211	6.31e-07	4.24e-05	3.69e-05	3340	tags=60%, list=17%, signal=50%	EFNB2/TNFRSF14/CD5/PIK3R1/PAK3/CAV1/PTPN6/CD160/BTLA/CARD11/LYN/MAP3K8/CD86/VAV1/CD80/KLRK1/CD274/CCL21/LCK/TNFSF14/CD24/KLRC4-KLRK1/PDCD1LG2/ICOSLG/CD28/CD3E/PDCD1/CCR7/CCL19/GRAP2/CTLA4/TMIGD2/CD40LG/ICOS
GO_INTERFERON_GAMMA_MEDIATED_SIGNALING_PATHWAY	GO_INTERFERON_GAMMA_MEDIATED_SIGNALING_PATHWAY	GO_INTERFERON_GAMMA_MEDIATED_SIGNALING_PATHWAY	85	-0.671505	-1.9952	8.3e-07	5.52e-05	4.81e-05	3556	tags=47%, list=18%, signal=39%	PPARG/TRIM68/SOCS3/TRIM38/NLRC5/TXK/HLA-E/TRIM34/ICAM1/HLA-F/OAS2/IRF7/IRF1/GBP1/HLA-DRA/HLA-DPB1/CD44/HLA-DPA1/CIITA/HLA-DRB1/IRF5/HLA-DQB1/HCK/FCGR1A/IRF8/TRIM22/IFI30/GBP2/HLA-DQA1/HLA-DRB5/PTAFR/FCGR1B/IRF6/HLA-DQB2/HLA-DQA2/IFNG/IRGM/TRIM31/CAMK2A/IRF4
GO_ACTIVATION_OF_INNATE_IMMUNE_RESPONSE	GO_ACTIVATION_OF_INNATE_IMMUNE_RESPONSE	GO_ACTIVATION_OF_INNATE_IMMUNE_RESPONSE	304	-0.493341	-1.68143	8.56e-07	5.65e-05	4.91e-05	3370	tags=29%, list=17%, signal=24%	MAPKAPK3/DDX60/PSMB8/RFTN1/TICAM2/NOD2/NOD1/PELI1/PAK3/CLEC6A/CARD9/MUC3A/CAV1/CD36/S100A9/CLEC4A/ARRB2/IRAK3/PSMB9/IRF7/TLR1/PSMB10/FGB/CYBA/CARD11/LYN/F2RL1/IRF1/LILRA4/CD300A/IRAK2/MUC6/RNF125/ITGB2/SMPDL3B/HAVCR2/CTSS/TLR5/MUC21/FCER1G/TLR2/LILRA2/BIRC3/TLR4/GFI1/HCK/KLRK1/PSMA8/SCIMP/TRIM15/CD14/MNDA/PIK3AP1/PYCARD/DMBT1/MAP2K6/SYK/BTK/CLEC7A/FCN1/ITGAM/CLEC4E/FGA/CD300LF/TLR10/IKBKE/TNIP3/L…
GO_T_CELL_MIGRATION	GO_T_CELL_MIGRATION	GO_T_CELL_MIGRATION	65	-0.708299	-1.98461	8.75e-07	5.71e-05	4.97e-05	1985	tags=51%, list=10%, signal=46%	CCL20/MSN/ICAM1/CD200/CCR6/ECM1/CCL3/PIK3CD/MYO1G/AIF1/CCL2/CXCL12/PYCARD/RIPK3/ITGAL/GPR183/PIK3CG/ITGA4/ZAP70/SPN/CCL21/CCL5/ITGB7/TNFSF14/CD200R1/CXCL10/CXCL11/GPR15/CXCL13/CXCR3/CCR2/XCL1/XCL2
GO_REGULATION_OF_LEUKOCYTE_CHEMOTAXIS	GO_REGULATION_OF_LEUKOCYTE_CHEMOTAXIS	GO_REGULATION_OF_LEUKOCYTE_CHEMOTAXIS	108	-0.631016	-1.92714	8.92e-07	5.73e-05	4.99e-05	2444	tags=39%, list=12%, signal=34%	PADI2/LYN/F2RL1/C5AR2/MDK/LGALS9/CD74/CCR6/GREM1/GPSM3/TRPV4/CCL3/CSF1/C3AR1/KLRK1/AIF1/CCL2/SLAMF8/CCL4/CXCL12/NCKAP1L/RAC2/CMKLR1/CCR1/IL6/CCL21/CCL5/TNFSF14/IL12A/KLRC4-KLRK1/CXCL10/STAP1/FPR2/CCR7/CXCR2/GPR18/CXCL13/CCL19/CCR2/CCL7/XCL1/XCL2
GO_NEGATIVE_REGULATION_OF_CELL_ACTIVATION	GO_NEGATIVE_REGULATION_OF_CELL_ACTIVATION	GO_NEGATIVE_REGULATION_OF_CELL_ACTIVATION	192	-0.554576	-1.80874	8.95e-07	5.73e-05	4.99e-05	2741	tags=38%, list=14%, signal=33%	NOS3/PTPN6/SDC4/HLA-F/GPNMB/ABAT/CD200/FGR/LYN/MDK/LGALS9/CD74/IRF1/THBD/TNFRSF21/CD86/PRKG1/CD300A/CLEC4G/TYROBP/HAVCR2/JAK3/TBC1D10C/IL2/ANXA1/F2/INPP5D/FGL2/IFNL1/VSIG4/UBASH3B/RUNX3/CD80/LOXL3/PAG1/CD84/MNDA/LRFN5/VTCN1/GPER1/LST1/BTK/LILRB1/SAMSN1/CD274/CNR2/PTPRC/SPN/MILR1/TNFAIP8L2/LILRB2/CD300LF/ADAMTS18/SLA2/LAX1/IFNB1/PTPN22/FCGR2B/CST7/FGL1/LGALS9C/PDCD1LG2/TNFRSF13B/IL10/TSPAN32/TBX21…
GO_POSITIVE_REGULATION_OF_LEUKOCYTE_PROLIFERATION	GO_POSITIVE_REGULATION_OF_LEUKOCYTE_PROLIFERATION	GO_POSITIVE_REGULATION_OF_LEUKOCYTE_PROLIFERATION	135	-0.597425	-1.87872	9.79e-07	6.21e-05	5.4e-05	2419	tags=46%, list=12%, signal=41%	RASAL3/CARD11/LYN/LGALS9/CD74/CD86/HLA-DPB1/HLA-DPA1/IL18/BCL2/HAVCR2/JAK3/IL2/ANXA1/CD6/KITLG/TLR4/SPTA1/CSF1/CD80/IL15/CORO1A/AIF1/PYCARD/CD4/NCKAP1L/VTCN1/SYK/GPR183/SASH3/VAV3/CLCF1/CD274/IL6/ZAP70/EBI3/CD70/PTPRC/CD38/LILRB2/IL7/CCL5/IL12B/IL12RB1/CD209/IL1B/CD24/IL12A/IL5RA/PDCD1LG2/ICOSLG/CD28/CD3E/CLECL1/IGF1/IL2RA/CCL19/FCRL3/CCR2/TMIGD2/CD40LG/XCL1
GO_APPENDAGE_DEVELOPMENT	GO_APPENDAGE_DEVELOPMENT	GO_APPENDAGE_DEVELOPMENT	175	0.583457	1.78859	1.02e-06	6.37e-05	5.54e-05	2699	tags=31%, list=14%, signal=27%	TBX5/HOXC11/COL2A1/HOXD13/SP8/BMP7/HOXC13/IHH/SP9/EN1/SALL3/HOXC10/HAND2/HOXA11/PITX1/FGF8/FGF9/ALX4/HOXD10/SHOX2/FREM2/COMP/EVX2/SHH/DLX6/NOG/HOXA9/RAX/HOXA10/HOXD12/TBX4/LEF1/AFF3/FGFR2/DKK1/GRHL2/FOXN1/WNT3/WNT5A/BMP4/RNF165/FBN2/SALL1/FGF10/TBX3/SOX11/CYP26B1/KREMEN2/MSX1/SLC7A11/SALL4/TP63/FLVCR1/HOXD9/ALX1
GO_ANTIGEN_PROCESSING_AND_PRESENTATION	GO_ANTIGEN_PROCESSING_AND_PRESENTATION	GO_ANTIGEN_PROCESSING_AND_PRESENTATION	223	-0.533226	-1.76673	1.02e-06	6.37e-05	5.54e-05	3290	tags=28%, list=17%, signal=23%	HFE/PSMB8/RFTN1/HLA-E/AP1S2/NOD2/RAB27A/TREM2/NOD1/CTSH/ACE/ERAP2/CD36/CD207/CLEC4A/ICAM1/PSMB9/HLA-F/HLA-DMA/PSMB10/CYBA/CD74/RAB34/HLA-DRA/HLA-DPB1/HLA-DPA1/HLA-DRB1/CTSS/FGL2/NCF2/RAB33A/FCER1G/WAS/VAMP8/HLA-DQB1/FCGR1A/PSMA8/IFI30/PYCARD/NCF4/CYBB/HLA-DQA1/HLA-DRB5/FCGR1B/LILRB2/CCL21/AZGP1/HLA-DOA/NCF1/CD209/CD8A/CD68/FCGR2B/HLA-DQB2/HLA-DOB/HLA-DQA2/CCR7/CD1A/CCL19/CD1B/CD1C/CD1E
GO_G_PROTEIN_COUPLED_CHEMOATTRACTANT_RECEPTOR_ACTIVITY	GO_G_PROTEIN_COUPLED_CHEMOATTRACTANT_RECEPTOR_ACTIVITY	GO_G_PROTEIN_COUPLED_CHEMOATTRACTANT_RECEPTOR_ACTIVITY	26	-0.837737	-1.98116	1.11e-06	6.83e-05	5.94e-05	1157	tags=69%, list=6%, signal=65%	CXCR1/CCR6/CCR10/CMKLR1/CCR1/ACKR4/CX3CR1/CCR3/CCR5/CCR8/CCR9/CCR7/CXCR2/CXCR3/CCR4/CXCR6/CCR2/XCR1
GO_MONOCYTE_CHEMOTAXIS	GO_MONOCYTE_CHEMOTAXIS	GO_MONOCYTE_CHEMOTAXIS	62	-0.718362	-1.99414	1.29e-06	7.91e-05	6.88e-05	2362	tags=55%, list=12%, signal=48%	LYN/TNFRSF11A/CCL14/GREM1/ANXA1/CCL3/AIF1/CCL2/CCL15/CCL3L3/SLAMF8/CCL4/CXCL12/CCR1/CALCA/IL6/CCL21/CCL5/PTPRO/CCL11/CCL24/CCL16/CXCL10/CCL17/CCL8/FPR2/CCL13/CCL23/TNFSF11/CCL19/CCR2/CCL7/XCL1/XCL2
GO_DORSAL_VENTRAL_PATTERN_FORMATION	GO_DORSAL_VENTRAL_PATTERN_FORMATION	GO_DORSAL_VENTRAL_PATTERN_FORMATION	92	0.674627	1.8998	1.36e-06	8.26e-05	7.19e-05	1947	tags=33%, list=10%, signal=30%	LMX1B/HOXD11/SP8/SOX1/GREM2/EVX1/LHX3/EN1/LHX2/FOXN4/HOXA11/PAX7/FGF8/SFRP1/ASCL1/WNT3A/GSC/NKX2-2/SHH/NOG/LHX1/GLI1/SIX3/NKX6-2/WNT8B/VAX2/OVOL2/NKX6-1/WNT3/BMP4
GO_REGULATION_OF_LYMPHOCYTE_MIGRATION	GO_REGULATION_OF_LYMPHOCYTE_MIGRATION	GO_REGULATION_OF_LYMPHOCYTE_MIGRATION	62	-0.717405	-1.99149	1.43e-06	8.61e-05	7.49e-05	1985	tags=48%, list=10%, signal=44%	CCL20/MSN/CD200/PADI2/CCR6/ECM1/ADTRP/CCL3/KLRK1/AIF1/CCL2/CCL4/CXCL12/PYCARD/RIPK3/ITGA4/SPN/CCL21/CCL5/TNFSF14/CD200R1/KLRC4-KLRK1/CXCL10/GCSAM/CXCL13/GCSAML/CCR2/CCL7/XCL1/XCL2
GO_ALPHA_BETA_T_CELL_DIFFERENTIATION	GO_ALPHA_BETA_T_CELL_DIFFERENTIATION	GO_ALPHA_BETA_T_CELL_DIFFERENTIATION	100	-0.640724	-1.93098	1.64e-06	9.79e-05	8.51e-05	2267	tags=42%, list=12%, signal=37%	LGALS9/IRF1/CD86/IL18/BCL2/JAK3/IL2/ANXA1/SEMA4A/RUNX3/CD80/PRDM1/LOXL3/BATF/PTGER4/NCKAP1L/PAX1/SYK/GPR183/SASH3/NFKBIZ/IL6/ZAP70/SPN/IL12B/IL12RB1/NLRP3/IL27/TNFSF8/SLAMF6/IFNG/LY9/RORC/GPR18/EOMES/TBX21/ITK/IRF4/FUT7/CCL19/ZNF683/PLA2G2D
GO_VENTRAL_SPINAL_CORD_DEVELOPMENT	GO_VENTRAL_SPINAL_CORD_DEVELOPMENT	GO_VENTRAL_SPINAL_CORD_DEVELOPMENT	48	0.758133	1.95601	1.75e-06	0.000103152	8.97e-05	1348	tags=35%, list=7%, signal=33%	OLIG2/ISL1/SOX1/EVX1/RELN/LHX3/FOXN4/MDGA2/HOXC10/HOXD10/ASCL1/NKX2-2/SHH/ISL2/LHX1/MNX1/NKX6-2
GO_POSITIVE_REGULATION_OF_CYTOKINE_BIOSYNTHETIC_PROCESS	GO_POSITIVE_REGULATION_OF_CYTOKINE_BIOSYNTHETIC_PROCESS	GO_POSITIVE_REGULATION_OF_CYTOKINE_BIOSYNTHETIC_PROCESS	67	-0.704804	-2.00032	1.81e-06	0.000105965	9.22e-05	2476	tags=49%, list=13%, signal=43%	TLR1/CARD11/EREG/CD74/IRF1/CD86/TYROBP/TLR4/CD80/CD4/SYK/CYBB/TNFRSF8/CLEC7A/APOA2/IL6/EBI3/PTPRC/PTAFR/SPN/IL12B/IL1B/IL1A/IL27/TLR7/CD28/LTB/CD3E/TNF/IFNG/TLR8/IRF4/CCR2
GO_NEGATIVE_REGULATION_OF_LEUKOCYTE_CELL_CELL_ADHESION	GO_NEGATIVE_REGULATION_OF_LEUKOCYTE_CELL_CELL_ADHESION	GO_NEGATIVE_REGULATION_OF_LEUKOCYTE_CELL_CELL_ADHESION	118	-0.603801	-1.86637	2.64e-06	0.000153038	0.000133134	2269	tags=36%, list=12%, signal=32%	MDK/LGALS9/CD74/IRF1/TNFRSF21/CD86/CD300A/CLEC4G/HAVCR2/JAK3/IL2/ANXA1/FGL2/IFNL1/VSIG4/ADTRP/RUNX3/CD80/LOXL3/PAG1/CXCL12/VTCN1/LILRB1/CD274/SPN/TNFAIP8L2/LILRB2/CCL21/LAX1/IFNB1/PTPN22/FCGR2B/FGL1/LGALS9C/PDCD1LG2/IL10/TBX21/IL2RA/TIGIT/CTLA4/PLA2G2D/XCL1
GO_CELL_DIFFERENTIATION_IN_SPINAL_CORD	GO_CELL_DIFFERENTIATION_IN_SPINAL_CORD	GO_CELL_DIFFERENTIATION_IN_SPINAL_CORD	54	0.746384	1.94708	2.79e-06	0.000160344	0.00013949	1377	tags=37%, list=7%, signal=35%	LHX5/OLIG2/ISL1/SOX1/EVX1/LHX3/FOXN4/MDGA2/HOXC10/PAX7/HOXD10/ASCL1/WNT3A/NKX2-2/SHH/ISL2/LHX1/MNX1/NKX6-2/GSX1
GO_CYTOKINE_METABOLIC_PROCESS	GO_CYTOKINE_METABOLIC_PROCESS	GO_CYTOKINE_METABOLIC_PROCESS	114	-0.606946	-1.87459	2.81e-06	0.000160344	0.00013949	2509	tags=39%, list=13%, signal=34%	IRF7/TLR1/CARD11/EREG/CD74/IRF1/CD86/TYROBP/IL18/INPP5D/TLR4/CD80/NLRP12/CD4/SYK/CMA1/CYBB/LILRB1/GHRL/TNFRSF8/CLEC7A/APOA2/IL6/EBI3/PTPRC/PTAFR/SPN/TNFSF15/IL12B/CX3CR1/IL1B/CEBPE/IL1A/IL27/TLR7/CD28/IL10/LTB/CD3E/TNF/IFNG/TLR8/IRF4/CCR2
GO_POSITIVE_REGULATION_OF_LEUKOCYTE_MEDIATED_CYTOTOXICITY	GO_POSITIVE_REGULATION_OF_LEUKOCYTE_MEDIATED_CYTOTOXICITY	GO_POSITIVE_REGULATION_OF_LEUKOCYTE_MEDIATED_CYTOTOXICITY	49	-0.741763	-1.97136	2.85e-06	0.000160943	0.00014001	1636	tags=45%, list=8%, signal=41%	NOS2/VAV1/KLRK1/CD226/PTPRC/ITGAM/AZGP1/IL12B/IL12RB1/IL18RAP/IL12A/KLRC4-KLRK1/SLAMF6/STAP1/CD1A/NCR3/CRTAM/CD1B/SH2D1A/XCL1/CD1C/CD1E
GO_CYTOKINE_ACTIVITY	GO_CYTOKINE_ACTIVITY	GO_CYTOKINE_ACTIVITY	216	-0.520766	-1.72501	2.97e-06	0.000165928	0.000144348	1946	tags=37%, list=10%, signal=33%	GREM1/IL18/FAM3D/IL2/TSLP/IFNL1/CCL3/KITLG/CSF1/IL15/CCL2/IL16/CCL15/SCGB3A1/CCL3L3/PF4V1/CCL4/CXCL12/OSM/SECTM1/VSTM1/CXCL2/BMP2/CLCF1/IL6/EBI3/CD70/CTF1/TNFSF18/CCL21/IL7/CCL5/CXCL3/BMP3/TNFSF15/IL12B/CCL11/CCL24/IFNB1/IFNE/LTA/CXCL6/IL1B/CXCL1/SCG2/TNFSF14/BMP5/IL12A/SLURP1/IL24/CCL16/CXCL10/CCL17/CXCL5/GDF5/IL1A/CXCL9/IL27/GDF3/IL10/LTB/TNFSF8/TNF/IFNG/CCL8/CXCL11/CCL13/CCL23/CXCL13/TNFSF11/C…
GO_TRANSCRIPTION_FACTOR_COMPLEX	GO_TRANSCRIPTION_FACTOR_COMPLEX	GO_TRANSCRIPTION_FACTOR_COMPLEX	360	0.489021	1.60807	2.99e-06	0.000165928	0.000144348	3097	tags=20%, list=16%, signal=17%	DMBX1/POU4F1/SOX1/HAND1/LHX3/GATA4/HAND2/HOXA11/HOXB13/PITX1/ASCL5/ONECUT3/ALX4/NKX2-5/HOXB9/GCM1/SOX3/BARX2/ASCL1/HNF1B/TAF7L/SOX21/GSC/HELT/LHX1/HOXA9/DACH1/MLXIPL/HOXA10/HOXD12/FOXE3/NR1H4/NR4A3/SIX3/NFATC4/MYOD1/NR1I3/LEF1/NR2E3/TFAP2D/POU4F2/RXRG/MYOG/POU3F1/NR5A1/HES6/NPAS2/TLE6/E2F2/FIGLA/SOX2/E2F8/SOX11/SOX8/PTF1A/FOXH1/BEX1/SKOR1/FOXF2/ALX1/MYF6/TCF15/SIX6/TLE1/PBX1/ARNT2/MYF5/TBPL2/ATF5…
GO_DNA_BINDING_TRANSCRIPTION_ACTIVATOR_ACTIVITY	GO_DNA_BINDING_TRANSCRIPTION_ACTIVATOR_ACTIVITY	GO_DNA_BINDING_TRANSCRIPTION_ACTIVATOR_ACTIVITY	425	0.474598	1.56973	3.11e-06	0.000171601	0.000149283	3014	tags=28%, list=15%, signal=25%	TBX5/RFX6/POU4F1/HOXC11/NR2E1/TFAP2C/ISL1/HOXD13/OTX1/SOX1/HOXC13/BARX1/LHX3/TLX1/GATA4/LHX2/HOXC10/HAND2/DLX2/PITX1/SOHLH1/ONECUT3/ALX4/ETV4/GBX2/TBR1/NKX2-5/KLF14/POU4F3/HOXD10/GCM1/RORB/BARX2/WT1/SP7/SOX21/ESRRG/OVOL1/FOXD1/CRX/ZIC1/RAX/TBX1/NHLH1/EGR4/DLX3/OVOL3/ONECUT2/HOXA10/AIRE/TBX4/FOXL2/NR1H4/NR4A3/SIX3/MYOD1/TP73/TLX2/NR1I3/HOXA7/GATA3/LEF1/NR2E3/PGR/GSX1/NDN/SOHLH2/GLIS1/POU4F2/SALL2/…
GO_NEGATIVE_REGULATION_OF_IMMUNE_RESPONSE	GO_NEGATIVE_REGULATION_OF_IMMUNE_RESPONSE	GO_NEGATIVE_REGULATION_OF_IMMUNE_RESPONSE	146	-0.571996	-1.80819	3.16e-06	0.000171896	0.000149539	2847	tags=33%, list=14%, signal=28%	SERPING1/IL7R/ARRB2/IRAK3/PTPN6/CD160/HLA-F/LYN/NLRC3/IL33/LGALS9/CD300A/CLEC4G/ANGPT1/ALOX15/HAVCR2/JAK3/IL2/ANXA1/INPP5D/FGL2/IFNL1/VSIG4/LOXL3/CD84/SLAMF8/KIR2DL4/LILRB1/APOA2/SAMSN1/PTPRC/CD96/IL12B/IFNB1/FCGR2B/NLRP6/CLEC12B/IL10/C4BPB/PDCD1/TNF/TBX21/IL2RA/CR1/CCR2/ADCYAP1/CTLA4/XCL1
GO_T_CELL_DIFFERENTIATION_INVOLVED_IN_IMMUNE_RESPONSE	GO_T_CELL_DIFFERENTIATION_INVOLVED_IN_IMMUNE_RESPONSE	GO_T_CELL_DIFFERENTIATION_INVOLVED_IN_IMMUNE_RESPONSE	67	-0.697561	-1.97977	3.17e-06	0.000171896	0.000149539	2267	tags=48%, list=12%, signal=42%	LGALS9/CD86/IL18/JAK3/IL2/ANXA1/SEMA4A/FGL2/IFNL1/FCER1G/CD80/LOXL3/BATF/PTGER4/GPR183/NFKBIZ/IL6/SPN/CLEC4E/IL12B/IL12RB1/CLEC4D/NLRP3/IL27/SLAMF6/IFNG/LY9/RORC/EOMES/TBX21/IRF4/CCL19
GO_C_C_CHEMOKINE_BINDING	GO_C_C_CHEMOKINE_BINDING	GO_C_C_CHEMOKINE_BINDING	24	-0.8546	-2.00657	3.59e-06	0.000193206	0.000168077	1069	tags=75%, list=5%, signal=71%	CXCR1/CCR6/CCR10/CCR1/ACKR4/ACKR1/CX3CR1/CCR3/CCR5/CCR8/CCR9/CCR7/CXCR2/CXCR3/CCR4/CXCR6/CCR2/XCR1
GO_RESPONSE_TO_INTERLEUKIN_1	GO_RESPONSE_TO_INTERLEUKIN_1	GO_RESPONSE_TO_INTERLEUKIN_1	197	-0.526257	-1.72981	3.64e-06	0.000194015	0.000168781	2706	tags=30%, list=14%, signal=27%	IRAK3/IL17A/CCL20/ETS1/ICAM1/CCL1/CHI3L1/PSMB9/KMO/PSMB10/FGB/CYBA/TNFRSF11A/LGALS9/MAP3K8/GBP1/CCL14/TFPI/IRAK2/IL1RN/ANXA1/SOX9/GBP3/CCL3/PELI2/PRKCA/PSMA8/ST18/CCL2/CCL15/HNMT/CCL3L3/CCL4/PYCARD/SLC30A8/NLRP7/GBP2/IL6/CD38/MYLK3/CCL21/LCN2/CCL5/HAS2/SNCA/CCL11/CCL24/IL1B/SELE/CCL16/CCL17/IL1A/CCL8/CCL13/CCL23/CCL19/TRIM63/CCL7/XCL1/XCL2
GO_CORECEPTOR_ACTIVITY	GO_CORECEPTOR_ACTIVITY	GO_CORECEPTOR_ACTIVITY	41	-0.77442	-1.99231	4.02e-06	0.000212872	0.000185185	2166	tags=46%, list=11%, signal=41%	LILRA4/CD86/RAMP3/ZP2/CD80/ITGB3/CD4/ROR2/ITGA4/LY96/CD8A/CD28/CCR5/FCRL1/GPR15/CCR8/CXCR6/CD8B/TMIGD2
GO_DENDRITIC_CELL_MIGRATION	GO_DENDRITIC_CELL_MIGRATION	GO_DENDRITIC_CELL_MIGRATION	28	-0.825994	-2.00166	4.22e-06	0.000221661	0.000192832	2409	tags=68%, list=12%, signal=60%	TRPM2/LGALS9/CXCR1/CCR6/EPS8/SLAMF8/NLRP12/GPR183/PIK3CG/CCR1/CCL21/CCL5/IL12A/CCR5/ARHGEF5/CCR7/CXCR2/CCL19/CCR2
GO_POSITIVE_REGULATION_OF_LEUKOCYTE_CHEMOTAXIS	GO_POSITIVE_REGULATION_OF_LEUKOCYTE_CHEMOTAXIS	GO_POSITIVE_REGULATION_OF_LEUKOCYTE_CHEMOTAXIS	84	-0.653287	-1.92961	4.68e-06	0.000241908	0.000210446	2334	tags=38%, list=12%, signal=34%	F2RL1/MDK/LGALS9/CD74/CCR6/GPSM3/TRPV4/CCL3/CSF1/C3AR1/AIF1/CCL4/CXCL12/NCKAP1L/RAC2/CMKLR1/CCR1/IL6/CCL21/CCL5/TNFSF14/IL12A/CXCL10/FPR2/CCR7/CXCR2/CXCL13/CCL19/CCR2/CCL7/XCL1/XCL2
GO_TUMOR_NECROSIS_FACTOR_RECEPTOR_SUPERFAMILY_BINDING	GO_TUMOR_NECROSIS_FACTOR_RECEPTOR_SUPERFAMILY_BINDING	GO_TUMOR_NECROSIS_FACTOR_RECEPTOR_SUPERFAMILY_BINDING	43	-0.763145	-1.96502	4.68e-06	0.000241908	0.000210446	993	tags=26%, list=5%, signal=24%	CD70/TNFSF18/TNFSF15/LTA/TNFSF14/LTB/TNFSF8/TNF/TNFSF11/CD40LG/FASLG
GO_PHAGOCYTOSIS	GO_PHAGOCYTOSIS	GO_PHAGOCYTOSIS	253	-0.488664	-1.64076	4.77e-06	0.000244817	0.000212976	3778	tags=43%, list=19%, signal=36%	BAIAP2/SIRPA/LEPR/FYN/SYT11/MYD88/ABCA1/ANXA11/RARA/GSN/CD302/PPARG/MYO18A/PEAR1/THBS1/ARHGAP25/TXNDC5/MFGE8/GAS6/PIK3R1/SRPX/TICAM2/CD93/RAB27A/TREM2/AXL/XKR9/IL15RA/WIPF1/CD36/RAB31/LRP1/P2RX7/SH3BP1/XKR8/FCN2/TGM2/C4A/CYBA/FGR/LYN/F2RL1/UNC13D/SIRPB1/FCGR3A/RAB34/RAB39A/MSR1/C2/CD300A/TYROBP/C3/ITGB2/PTPRJ/ALOX15/ANXA1/DOCK2/NCF2/FCER1G/TLR2/FCGR2A/WAS/TLR4/VAV1/MYO1G/IL15/HCK/CORO1A/FCGR1A/AI…
GO_SPINAL_CORD_DEVELOPMENT	GO_SPINAL_CORD_DEVELOPMENT	GO_SPINAL_CORD_DEVELOPMENT	107	0.643406	1.85097	4.81e-06	0.000244817	0.000212976	1763	tags=28%, list=9%, signal=26%	LHX5/OLIG2/ISL1/SOX1/EVX1/RELN/LHX3/FOXB1/FOXN4/MDGA2/HOXC10/PAX7/HOXD10/ASCL1/WNT3A/ACTL6B/NKX2-2/SHH/NOG/ISL2/LHX1/ZIC1/HOXB8/MNX1/GDNF/NEFL/NKX6-2/GSX1/DCC/NKX6-1
GO_POSITIVE_REGULATION_OF_LYMPHOCYTE_MIGRATION	GO_POSITIVE_REGULATION_OF_LYMPHOCYTE_MIGRATION	GO_POSITIVE_REGULATION_OF_LYMPHOCYTE_MIGRATION	37	-0.771798	-1.97387	5.1e-06	0.000257795	0.000224266	1667	tags=43%, list=8%, signal=40%	CCL3/AIF1/CCL4/CXCL12/PYCARD/ITGA4/SPN/CCL21/CCL5/TNFSF14/CXCL10/CXCL13/CCR2/CCL7/XCL1/XCL2
GO_POSITIVE_REGULATION_OF_INFLAMMATORY_RESPONSE	GO_POSITIVE_REGULATION_OF_INFLAMMATORY_RESPONSE	GO_POSITIVE_REGULATION_OF_INFLAMMATORY_RESPONSE	133	-0.584751	-1.83099	5.41e-06	0.000271108	0.000235848	3198	tags=47%, list=16%, signal=39%	HLA-E/NOD2/TREM2/KLKB1/LRRK2/C2CD4B/CTSC/S100A9/IL17A/GPRC5B/ETS1/CCL1/NUPR1/TGM2/TNFRSF11A/IL33/MDK/C2CD4A/C3/LILRA5/IL18/IL2/GPSM3/TSLP/TRPV4/FCER1G/TLR2/CD6/AGT/CCL3/NLRP10/TLR4/VAMP8/IL15/PTGER4/PTGER3/NLRP12/OSM/BTK/CLEC7A/PIK3CG/NFKBIZ/IL6/PTGS2/TLR10/SNCA/IL12B/CCL24/FFAR3/LTA/IL1B/FFAR2/GBP5/TLR7/CD28/SUCNR1/TNF/STAP1/CREB3L3/CCR7/TNFSF11/CCR2
GO_TUMOR_NECROSIS_FACTOR_MEDIATED_SIGNALING_PATHWAY	GO_TUMOR_NECROSIS_FACTOR_MEDIATED_SIGNALING_PATHWAY	GO_TUMOR_NECROSIS_FACTOR_MEDIATED_SIGNALING_PATHWAY	157	-0.554794	-1.77677	5.44e-06	0.000271108	0.000235848	2564	tags=24%, list=13%, signal=21%	PSMB9/PSMB10/TNFSF13/TNFRSF11A/F2RL1/GSTP1/TNFRSF11B/KRT18/CLDN18/BIRC3/PSMA8/ST18/CARD16/PYCARD/SYK/TNFRSF8/CASP1/TNFRSF9/CD70/TNFSF18/TNFSF15/EDARADD/KRT8/AIM2/LTA/TNFRSF17/TNFSF14/CD27/TNFRSF13B/LTB/TNFSF8/TNF/TNFRSF18/PYDC1/TNFSF11/EDAR/CD40LG
GO_CD4_POSITIVE_ALPHA_BETA_T_CELL_DIFFERENTIATION	GO_CD4_POSITIVE_ALPHA_BETA_T_CELL_DIFFERENTIATION	GO_CD4_POSITIVE_ALPHA_BETA_T_CELL_DIFFERENTIATION	73	-0.680988	-1.97194	5.62e-06	0.000277949	0.000241799	2267	tags=44%, list=12%, signal=39%	LGALS9/CD86/IL18/JAK3/IL2/ANXA1/SEMA4A/RUNX3/CD80/LOXL3/BATF/PTGER4/NCKAP1L/PAX1/GPR183/SASH3/NFKBIZ/IL6/SPN/IL12B/IL12RB1/NLRP3/IL27/SLAMF6/IFNG/LY9/RORC/TBX21/IRF4/FUT7/CCL19/PLA2G2D
GO_NEGATIVE_REGULATION_OF_IMMUNE_EFFECTOR_PROCESS	GO_NEGATIVE_REGULATION_OF_IMMUNE_EFFECTOR_PROCESS	GO_NEGATIVE_REGULATION_OF_IMMUNE_EFFECTOR_PROCESS	117	-0.5991	-1.85317	6.08e-06	0.000297774	0.000259045	2847	tags=38%, list=14%, signal=32%	TRIM38/HFE/IL4R/HLA-E/TGFB1/SERPING1/IL7R/ARRB2/IRAK3/PTPN6/HLA-F/IL33/LGALS9/CD300A/CLEC4G/RNF125/ANGPT1/HAVCR2/JAK3/IL2/ANXA1/FGL2/IFNL1/VSIG4/LOXL3/CD84/SLAMF8/KIR2DL4/LILRB1/APOA2/PTPRC/CD96/IFNB1/FCGR2B/CLEC12B/IL10/C4BPB/TNF/TBX21/IL2RA/CR1/FCRL3/CCR2/XCL1
GO_DEFENSE_RESPONSE_TO_BACTERIUM	GO_DEFENSE_RESPONSE_TO_BACTERIUM	GO_DEFENSE_RESPONSE_TO_BACTERIUM	241	-0.498981	-1.67007	6.11e-06	0.000297774	0.000259045	1853	tags=37%, list=9%, signal=34%	TNFRSF14/C5AR1/AICDA/HAMP/ACP5/HLA-E/ADAMTS5/NOD2/TREM2/NOD1/FOXP1/CARD9/DEFB108B/CD36/S100A9/CD160/CCL20/EPHA2/P2RX7/FCN2/FGB/CYBA/FGR/F2RL1/DEFB121/STAB1/GBP4/HAVCR2/NLRP1/TLR5/F2/FCER1G/TLR2/NLRP10/TLR4/SPACA5B/NOS2/SEMG2/RAG2/KLRK1/IRF8/SLAMF8/MPEG1/RNASE6/PYCARD/CD4/DMBT1/GBP2/SYK/LYZ/PRG2/GNLY/IL6/SPN/CLEC4E/FGA/LCN2/IL12B/IFNE/HTN3/LTA/DEFB124/CLEC4D/NLRP3/CXCL6/IL12A/KLRC4-KLRK1/DEFB1/WFD…
GO_TOLL_LIKE_RECEPTOR_SIGNALING_PATHWAY	GO_TOLL_LIKE_RECEPTOR_SIGNALING_PATHWAY	GO_TOLL_LIKE_RECEPTOR_SIGNALING_PATHWAY	141	-0.570372	-1.79837	6.22e-06	0.000300431	0.000261357	2829	tags=32%, list=14%, signal=28%	CAV1/CD36/S100A9/ARRB2/IRAK3/IRF7/TLR1/FGB/CYBA/LYN/F2RL1/IRF1/LILRA4/CD300A/IRAK2/ITGB2/SMPDL3B/HAVCR2/CTSS/TLR5/TLR2/LILRA2/BIRC3/TLR4/GFI1/SCIMP/CD14/PIK3AP1/BTK/ITGAM/FGA/CD300LF/TLR10/IKBKE/TNIP3/LY96/PTPN22/COLEC12/NLRP6/TLR7/LTF/TLR8/IRF4/FCRL3/REG3G
GO_NEGATIVE_REGULATION_OF_CYTOKINE_PRODUCTION	GO_NEGATIVE_REGULATION_OF_CYTOKINE_PRODUCTION	GO_NEGATIVE_REGULATION_OF_CYTOKINE_PRODUCTION	262	-0.486466	-1.62626	6.26e-06	0.000300431	0.000261357	2754	tags=31%, list=14%, signal=27%	ARRB1/CLEC4A/ARRB2/RNF128/IRAK3/PTPN6/EPHA2/HLA-F/GPNMB/CD200/NLRC3/MEFV/F2RL1/CDH3/IL33/C5AR2/LGALS9/GSTP1/GBP1/LILRA4/TNFRSF21/TYROBP/RNF125/NAV3/LILRA5/ADCY7/ANGPT1/HAVCR2/JAK3/ANXA1/F2/INPP5D/IFNL1/VSIG4/TLR4/PTGER4/CD84/CARD16/NLRP12/PYCARD/NLRP7/HDAC9/NCKAP1L/ORM1/BTK/LILRB1/GHRL/CMKLR1/APOA2/CD274/IL6/PTPRC/CD96/IKBKE/HGF/IL12B/IFNB1/CD33/PTPN22/NLRP3/FCGR2B/CX3CR1/CD24/IL12A/CD200R1/LGALS…
GO_IMMUNOLOGICAL_SYNAPSE	GO_IMMUNOLOGICAL_SYNAPSE	GO_IMMUNOLOGICAL_SYNAPSE	35	-0.783562	-1.98279	6.39e-06	0.000304652	0.000265029	3116	tags=57%, list=16%, signal=48%	PRKCQ/ATP2B1/LAT/ICAM1/CARD11/SKAP1/PTPRJ/HAVCR2/CD37/CD6/CD53/CORO1A/SCIMP/ZAP70/LCK/GZMB/CD28/CD3E/RHOH/GZMA
GO_INTERLEUKIN_6_PRODUCTION	GO_INTERLEUKIN_6_PRODUCTION	GO_INTERLEUKIN_6_PRODUCTION	144	-0.570737	-1.79844	7.07e-06	0.000334571	0.000291057	3486	tags=49%, list=18%, signal=41%	TLR6/RIPK2/ARHGEF2/LGALS9B/TWIST1/GAS6/NOD2/TREM2/NOD1/CARD9/CD36/ARRB1/ARRB2/IRAK3/PTPN6/IL17A/P2RX7/CD200/TLR1/CYBA/NLRC3/F2RL1/IL33/C5AR2/LGALS9/EREG/CD74/IL36B/AFAP1L2/IL1RN/TYROBP/LILRA5/IL18/HAVCR2/INPP5D/TSLP/TRPV4/FCER1G/TLR2/LILRA2/NLRP10/TLR4/NOS2/AIF1/SCIMP/NLRP12/PYCARD/NCKAP1L/ORM1/SYK/GHRL/CLEC7A/MBP/IL6/PTAFR/TMEM106A/LILRB2/HGF/IL18RAP/PTPN22/PAEP/IL1B/CD200R1/LGALS9C/IL1A/TLR7/IL…
GO_NEGATIVE_REGULATION_OF_CELL_ADHESION	GO_NEGATIVE_REGULATION_OF_CELL_ADHESION	GO_NEGATIVE_REGULATION_OF_CELL_ADHESION	266	-0.478494	-1.60491	7.33e-06	0.000344891	0.000300034	3468	tags=36%, list=18%, signal=30%	THBS1/SWAP70/LPXN/LGALS9B/TNFRSF14/B4GALNT2/HFE/SH2B3/PRNP/IL4R/PIK3R1/NOTCH1/SEMA6A/NFKBID/PELI1/TGFB1/SEMA5A/ARHGDIB/PTPN6/AKNA/LRP1/SDC4/HRG/GPNMB/ABAT/TNC/TACSTD2/ERBB3/MDK/LGALS9/CD74/IRF1/GBP1/ARHGAP6/CYP1B1/TNFRSF21/CD86/PRKG1/SEMA3E/CD300A/IL1RN/CLEC4G/FXYD5/ANGPT1/SPINT2/GCNT2/DMTN/HAVCR2/JAK3/IL2/MUC21/ANXA1/FGL2/IFNL1/TRPV4/VSIG4/UBASH3B/ADTRP/RUNX3/CD80/LOXL3/PAG1/PHLDB2/CXCL12/VTCN1/…
GO_PALLIUM_DEVELOPMENT	GO_PALLIUM_DEVELOPMENT	GO_PALLIUM_DEVELOPMENT	167	0.564559	1.7169	7.49e-06	0.000349953	0.000304438	2070	tags=22%, list=11%, signal=20%	LHX5/EMX1/NR2E1/HSD3B1/RELN/EMX2/LHX2/DLX2/HTR6/HSD3B2/FGF8/SCT/KIRREL3/TBR1/IGF2BP1/DMRTA2/ASCL1/WNT3A/ARX/CNTNAP2/POU3F3/SLC32A1/NR4A3/DLX1/SLIT2/NEFL/LEF1/DRD1/GRIN1/CDH2/EPHA5/KIF14/ASPM/TMEM108/ALK/HTR5A/CDK5R2
GO_EOSINOPHIL_CHEMOTAXIS	GO_EOSINOPHIL_CHEMOTAXIS	GO_EOSINOPHIL_CHEMOTAXIS	20	-0.874681	-1.96424	7.8e-06	0.000361516	0.000314497	1667	tags=75%, list=8%, signal=69%	CCL3/HRH1/CCL2/CCL15/CCL3L3/CCL5/CCL11/CCL24/SCG2/CCL8/CCL13/CCL23/CCL7/XCL1/XCL2
GO_INTERLEUKIN_6_SECRETION	GO_INTERLEUKIN_6_SECRETION	GO_INTERLEUKIN_6_SECRETION	46	-0.741579	-1.93686	8.24e-06	0.000379573	0.000330205	3687	tags=65%, list=19%, signal=53%	F2R/IL17RC/SYT11/BANK1/LGALS9B/TWIST1/GAS6/IL17A/CD200/F2RL1/C5AR2/LGALS9/LILRA5/TRPV4/TLR2/LILRA2/NLRP10/TLR4/NOS2/AIF1/PYCARD/MBP/TMEM106A/PTPN22/PAEP/IL1B/CD200R1/LGALS9C/TNF/TLR8
GO_NEURON_FATE_COMMITMENT	GO_NEURON_FATE_COMMITMENT	GO_NEURON_FATE_COMMITMENT	66	0.705141	1.89155	9.56e-06	0.000437444	0.00038055	2047	tags=45%, list=10%, signal=41%	POU4F1/OLIG2/ISL1/SOX1/EVX1/LHX3/IHH/FOXN4/HOXC10/ESRP1/DLX2/PAX7/OLIG1/TBR1/HOXD10/DMRTA2/ASCL1/TLX3/NKX2-2/SHH/ISL2/MNX1/DLX1/NKX6-2/GSX1/NKX6-1/NTRK3/BMP4/GBX1/BCL11B
GO_LEUKOCYTE_HOMEOSTASIS	GO_LEUKOCYTE_HOMEOSTASIS	GO_LEUKOCYTE_HOMEOSTASIS	84	-0.643293	-1.90009	9.87e-06	0.000446702	0.000388604	3272	tags=48%, list=17%, signal=40%	SH2B3/HCAR2/MEF2C/DOCK10/MPL/AXL/LAT/P2RX7/LYN/LGALS9/CD74/BCL2/JAK3/IL2/ANXA1/FCER1G/SLC40A1/KITLG/SPTA1/PIK3CD/TCIRG1/CORO1A/NCKAP1L/RIPK3/DOCK11/GPR183/IL6/PMAIP1/CACNA1F/CXCL6/TNFRSF17/TNFSF14/FLT3/TNFRSF13B/CXCR2/IL2RA/GAPT/SIT1/CCR2/GPR174
GO_FC_RECEPTOR_SIGNALING_PATHWAY	GO_FC_RECEPTOR_SIGNALING_PATHWAY	GO_FC_RECEPTOR_SIGNALING_PATHWAY	178	-0.535028	-1.72912	9.9e-06	0.000446702	0.000388604	2664	tags=21%, list=14%, signal=18%	LAT/NFATC2/PSMB9/PSMB10/CARD11/FGR/LYN/FCGR3A/LILRA4/LAT2/PTPRJ/FCER1G/FCGR2A/WAS/LCP2/VAV1/MYO1G/HCK/FCGR1A/PSMA8/PIGR/NCKAP1L/SYK/FCER1A/BTK/VAV3/PTPRC/FCGR1B/CLEC4E/CLEC4D/FCGR2B/CD247/CD200R1/ITK/GRAP2/CD3G/MS4A2
GO_LIMBIC_SYSTEM_DEVELOPMENT	GO_LIMBIC_SYSTEM_DEVELOPMENT	GO_LIMBIC_SYSTEM_DEVELOPMENT	108	0.62493	1.79715	1.04e-05	0.000464496	0.000404084	2306	tags=30%, list=12%, signal=26%	LHX5/NR2E1/HSD3B1/RELN/EMX2/FOXB1/DLX2/HSD3B2/SCT/KIRREL3/TBR1/SOX3/WNT3A/CNTNAP2/OTP/RAX/SLC32A1/NR4A3/DLX1/NEFL/LEF1/DRD1/GSX1/FGFR2/EPHA5/KIF14/TMEM108/ALK/HTR5A/CDK5R2/TBX3/BCAN
GO_EMBRYONIC_ORGAN_DEVELOPMENT	GO_EMBRYONIC_ORGAN_DEVELOPMENT	GO_EMBRYONIC_ORGAN_DEVELOPMENT	430	0.461103	1.52739	1.08e-05	0.00048027	0.000417805	3025	tags=27%, list=15%, signal=24%	HMX3/HOXC11/COL2A1/BMP7/OTX1/FOXE1/EN2/HAND1/HMX2/IHH/GATA4/EN1/NKX3-2/PAX2/FOXN4/CCDC103/HAND2/HOXA11/DLX2/FGF8/SCT/FGF9/ALX4/CDX2/GBX2/TBR1/NKX2-5/NODAL/POU4F3/HOXD10/GCM1/SHOX2/HNF1B/WNT3A/COL11A1/GSC/CRB2/USH1G/SHH/DLX6/CITED1/NOG/LHX1/GLI1/ZIC1/SLC44A4/TBX1/GJB6/HOXB8/FOXL2/NR4A3/SIX3/HOXC9/USH1C/GDNF/HOXA7/GATA3/LEF1/SLITRK6/NEUROG1/STRC/FGFR2/TUBB2B/VAX2/ATP6V1B1/OVOL2/HOXB5/GJB5/EPHB2/GRH…
GO_GLUCURONOSYLTRANSFERASE_ACTIVITY	GO_GLUCURONOSYLTRANSFERASE_ACTIVITY	GO_GLUCURONOSYLTRANSFERASE_ACTIVITY	31	-0.796394	-1.96256	1.11e-05	0.000492945	0.000428832	2262	tags=52%, list=11%, signal=46%	UGT1A1/B3GAT1/UGT1A3/UGT2B28/CSGALNACT1/CHSY3/UGT2B11/UGT2B17/UGT1A6/UGT2B4/UGT2A1/UGT1A9/UGT2B7/UGT1A8/UGT2A3/UGT1A7
GO_EOSINOPHIL_MIGRATION	GO_EOSINOPHIL_MIGRATION	GO_EOSINOPHIL_MIGRATION	24	-0.839418	-1.97093	1.12e-05	0.000493766	0.000429547	1667	tags=71%, list=8%, signal=65%	CD300A/CCL3/HRH1/CCL2/CCL15/PTGER4/CCL3L3/CCL5/CCL11/CCL24/SCG2/CCL8/CCL13/CCL23/CCL7/XCL1/XCL2
GO_B_CELL_ACTIVATION_INVOLVED_IN_IMMUNE_RESPONSE	GO_B_CELL_ACTIVATION_INVOLVED_IN_IMMUNE_RESPONSE	GO_B_CELL_ACTIVATION_INVOLVED_IN_IMMUNE_RESPONSE	70	-0.665144	-1.91521	1.16e-05	0.000504886	0.00043922	1985	tags=36%, list=10%, signal=32%	DOCK10/TGFB1/CD40/MFNG/TNFSF13/CCR6/IL2/TLR4/LFNG/BATF/ITM2A/CD180/DOCK11/GPR183/CLCF1/PTPRC/IFNB1/FCGR2B/CD28/CDH17/IL10/TBX21/GAPT/C17orf99/CD40LG
GO_SPECIFIC_GRANULE_MEMBRANE	GO_SPECIFIC_GRANULE_MEMBRANE	GO_SPECIFIC_GRANULE_MEMBRANE	89	-0.633645	-1.89351	1.16e-05	0.000504886	0.00043922	2772	tags=40%, list=14%, signal=35%	CD36/CEACAM3/RAP2B/PTPRB/TRPM2/CYBA/HVCN1/PLAUR/TMC6/MMP25/ITGB2/PTPRJ/CD53/VAMP8/C3AR1/SLCO4C1/CD177/MS4A3/LAIR1/PLAU/ITGAL/ATP8B4/CYBB/RAB37/ALDH3B1/ITGAM/FCAR/SLC2A5/CD33/CLEC4D/P2RX1/SLC27A2/RAB44/GPR84/FPR2/CLEC12A
GO_CARBOHYDRATE_BINDING	GO_CARBOHYDRATE_BINDING	GO_CARBOHYDRATE_BINDING	260	-0.478267	-1.60207	1.24e-05	0.000535669	0.000465999	3046	tags=36%, list=15%, signal=31%	PLOD2/PYGL/CLEC3B/FBXO6/GALM/CLEC6A/CLEC2A/ZG16/TINAGL1/GALNT7/CD207/CD72/CLEC4A/CRYBG3/HK3/SIGLEC10/CHI3L1/CLEC2B/FCN2/KLRG1/CD248/LGALS9/LGALS7B/SUSD2/CLEC2D/GALNT6/PKD1L3/HLA-DRA/CNTN1/CLEC4G/MRC2/HLA-DRB1/FBXO2/ITLN2/IL2/TINAG/CLEC1B/MRC1/KLRK1/ENPP1/GALNT14/SIGLEC1/CLEC7A/HK2/FCN1/SIGLEC14/PRG2/GRIFIN/REG3A/DBH/KLRC2/SELL/SIGLEC7/DCDC1/CLEC4E/ENDOU/SIGLEC12/GALNTL6/APCS/KLRC3/ITLN1/SLC2A5/CD…
GO_POSITIVE_REGULATION_OF_T_CELL_RECEPTOR_SIGNALING_PATHWAY	GO_POSITIVE_REGULATION_OF_T_CELL_RECEPTOR_SIGNALING_PATHWAY	GO_POSITIVE_REGULATION_OF_T_CELL_RECEPTOR_SIGNALING_PATHWAY	13	-0.919144	-1.87521	1.31e-05	0.000559717	0.00048692	991	tags=46%, list=5%, signal=44%	CD226/LCK/KCNN4/CCR7/TESPA1/TRAT1
GO_TELENCEPHALON_DEVELOPMENT	GO_TELENCEPHALON_DEVELOPMENT	GO_TELENCEPHALON_DEVELOPMENT	245	0.508102	1.60489	1.37e-05	0.000582557	0.00050679	2096	tags=23%, list=11%, signal=21%	LHX5/EMX1/NR2E1/HSD3B1/RELN/EMX2/LHX2/SALL3/FOXB1/EFNA2/DLX2/HTR6/FEZF1/HSD3B2/FGF8/SCT/CNTN2/KIRREL3/TBR1/IGF2BP1/DMRTA2/ASCL1/WNT3A/SLITRK5/SHH/ARX/LHX1/CNTNAP2/RTN4R/POU3F3/SLC32A1/SLC8A3/NR4A3/SIX3/DLX1/SLIT2/NEFL/LEF1/DRD1/CRTAC1/GRIN1/CDH2/EPHB2/EPHA5/KIF14/ASPM/WNT5A/TMEM108/BMP4/ALK/HTR5A/BCL11B/SALL1/SEMA7A/CDK5R2/EPHB3
GO_POSITIVE_REGULATION_OF_ANTIGEN_RECEPTOR_MEDIATED_SIGNALING_PATHWAY	GO_POSITIVE_REGULATION_OF_ANTIGEN_RECEPTOR_MEDIATED_SIGNALING_PATHWAY	GO_POSITIVE_REGULATION_OF_ANTIGEN_RECEPTOR_MEDIATED_SIGNALING_PATHWAY	21	-0.852338	-1.93175	1.44e-05	0.000609911	0.000530586	1290	tags=43%, list=7%, signal=40%	NFAM1/CD226/PTPRC/LCK/KCNN4/STAP1/CCR7/TESPA1/TRAT1
GO_IMMUNOGLOBULIN_PRODUCTION_INVOLVED_IN_IMMUNOGLOBULIN_MEDIATED_IMMUNE_RESPONSE	GO_IMMUNOGLOBULIN_PRODUCTION_INVOLVED_IN_IMMUNOGLOBULIN_MEDIATED_IMMUNE_RESPONSE	GO_IMMUNOGLOBULIN_PRODUCTION_INVOLVED_IN_IMMUNOGLOBULIN_MEDIATED_IMMUNE_RESPONSE	53	-0.713514	-1.94588	1.49e-05	0.000624998	0.00054371	1985	tags=32%, list=10%, signal=29%	CCR6/IL2/FGL2/HLA-DQB1/BATF/POU2F2/BTK/CLCF1/PTPRC/GCNT3/CD28/IL10/TBX21/GAPT/C17orf99/CD40LG/XCL1
GO_REGULATORY_T_CELL_DIFFERENTIATION	GO_REGULATORY_T_CELL_DIFFERENTIATION	GO_REGULATORY_T_CELL_DIFFERENTIATION	30	-0.799663	-1.95967	1.57e-05	0.000657692	0.000572152	2269	tags=47%, list=12%, signal=41%	MDK/LGALS9/IRF1/IL2/LILRB4/LILRB2/CD28/IFNG/TNFRSF18/IL2RA/FUT7/CR1/CTLA4/PLA2G2D
GO_NEGATIVE_REGULATION_OF_LYMPHOCYTE_ACTIVATION	GO_NEGATIVE_REGULATION_OF_LYMPHOCYTE_ACTIVATION	GO_NEGATIVE_REGULATION_OF_LYMPHOCYTE_ACTIVATION	144	-0.560853	-1.7673	1.59e-05	0.000660873	0.00057492	2702	tags=38%, list=14%, signal=33%	PTPN6/SDC4/HLA-F/GPNMB/FGR/LYN/MDK/LGALS9/CD74/IRF1/TNFRSF21/CD86/CD300A/CLEC4G/TYROBP/HAVCR2/JAK3/TBC1D10C/IL2/ANXA1/INPP5D/FGL2/IFNL1/VSIG4/RUNX3/CD80/LOXL3/PAG1/MNDA/VTCN1/LST1/BTK/LILRB1/SAMSN1/CD274/SPN/TNFAIP8L2/LILRB2/SLA2/LAX1/IFNB1/PTPN22/FCGR2B/FGL1/LGALS9C/PDCD1LG2/TNFRSF13B/IL10/TBX21/IL2RA/TIGIT/CTLA4/PLA2G2D/XCL1
GO_REGULATION_OF_CHEMOTAXIS	GO_REGULATION_OF_CHEMOTAXIS	GO_REGULATION_OF_CHEMOTAXIS	204	-0.503342	-1.6654	1.85e-05	0.000760726	0.000661785	2649	tags=32%, list=13%, signal=28%	PDGFD/CCL1/KDR/HRG/SMOC2/PADI2/LYN/F2RL1/C5AR2/MDK/LGALS9/GSTP1/CD74/F3/SEMA3E/CCR6/GREM1/SEMA3G/SEMA3D/GPSM3/SEMA4A/NTF3/TRPV4/MET/CCL3/CSF1/C3AR1/KLRK1/AIF1/CCL2/IL16/SLAMF8/CCL4/CXCL12/NCKAP1L/RAC2/GPR183/CMKLR1/FGF1/CCR1/IL6/SEMA3C/CCL21/CCL5/PTPRO/P2RY12/SEMA3A/SCG2/TNFSF14/IL12A/KLRC4-KLRK1/CXCL10/SUCNR1/STAP1/FPR2/CCR7/CXCR2/GPR18/CXCL13/CCR4/CCL19/CCR2/CCL7/XCL1/XCL2
GO_TUMOR_NECROSIS_FACTOR_RECEPTOR_BINDING	GO_TUMOR_NECROSIS_FACTOR_RECEPTOR_BINDING	GO_TUMOR_NECROSIS_FACTOR_RECEPTOR_BINDING	30	-0.79734	-1.95397	1.86e-05	0.000760726	0.000661785	993	tags=33%, list=5%, signal=32%	CD70/TNFSF15/LTA/TNFSF14/LTB/TNFSF8/TNF/TNFSF11/CD40LG/FASLG
GO_INTERLEUKIN_2_PRODUCTION	GO_INTERLEUKIN_2_PRODUCTION	GO_INTERLEUKIN_2_PRODUCTION	64	-0.674437	-1.88957	1.89e-05	0.00076919	0.000669149	2389	tags=38%, list=12%, signal=33%	CARD11/GBP1/CD86/NAV3/IL18/HAVCR2/ANXA1/FCER1G/VSIG4/CD80/CD4/VTCN1/CLEC7A/SASH3/PTPRC/IL1B/CD247/IL1A/CD28/CD3E/TBX21/IRF4/CCR2/XCL1
GO_RESPONSE_TO_VIRUS	GO_RESPONSE_TO_VIRUS	GO_RESPONSE_TO_VIRUS	312	-0.462049	-1.57843	1.9e-05	0.00076919	0.000669149	2538	tags=21%, list=13%, signal=19%	OAS2/SLFN11/IRF7/FGR/F2RL1/UNC13D/IL33/LGALS9/IRF1/GBP1/RNF125/BCL2/IRF5/FGL2/IFNL1/BIRC3/GBP3/IL15/MX2/TRIM15/RTP4/TRIM22/APOBEC3G/BATF3/CCL4/CXCL12/RNASE6/PYCARD/DMBT1/DCLK1/MST1R/LILRB1/PENK/BTBD17/IL6/PMAIP1/PTPRC/APOBEC3D/LCN2/IKBKE/CCL5/IL12B/CCL11/IL12RB1/IFNB1/IFNE/PRF1/AIM2/APOBEC3H/NLRP3/IL1B/IL12A/CXCL10/CXCL9/IL27/TLR7/TSPAN32/TNF/IFNG/IRGM/CCL8/TLR8/TBX21/IL2RA/CCL19/XCL1
GO_B_CELL_DIFFERENTIATION	GO_B_CELL_DIFFERENTIATION	GO_B_CELL_DIFFERENTIATION	129	-0.573443	-1.7869	2.05e-05	0.000824725	0.000717461	2389	tags=31%, list=12%, signal=27%	CARD11/CD79B/CD79A/LYL1/TPD52/BCL2/PTPRJ/JAK3/INPP5D/TCIRG1/RAG2/LFNG/POU2F2/NTRK1/SLAMF8/HDAC9/NCKAP1L/NFAM1/ITM2A/SYK/DOCK11/BTK/GPR183/CLCF1/ITGA4/PTPRC/IL7/IFNB1/IFNE/FCGR2B/FLT3/CD27/CDH17/IL10/IKZF3/MS4A1/CR2/C17orf99/FCRL3/CD40LG
GO_REGULATION_OF_T_CELL_RECEPTOR_SIGNALING_PATHWAY	GO_REGULATION_OF_T_CELL_RECEPTOR_SIGNALING_PATHWAY	GO_REGULATION_OF_T_CELL_RECEPTOR_SIGNALING_PATHWAY	38	-0.763347	-1.97114	2.14e-05	0.000856846	0.000745404	3260	tags=47%, list=17%, signal=40%	PRNP/PVRIG/THY1/PTPN6/CD160/GBP1/CD300A/PTPRJ/LILRB4/CD226/CACNA1F/LCK/KCNN4/PTPN22/CCR7/UBASH3A/TESPA1/TRAT1
GO_ERK1_AND_ERK2_CASCADE	GO_ERK1_AND_ERK2_CASCADE	GO_ERK1_AND_ERK2_CASCADE	289	-0.460009	-1.55926	2.3e-05	0.000916942	0.000797684	2772	tags=35%, list=14%, signal=30%	CD36/SLC9A3R1/ARRB1/ARRB2/PTPN6/CCL20/EPHA2/PDGFD/LRP1/ICAM1/CCL1/KDR/CHI3L1/IL26/OR2AT4/GPNMB/FGB/LYN/TNFRSF11A/F2RL1/C5AR2/BMPER/LGALS9/GSTP1/CD74/GBP1/CCL14/RPS6KA6/RAMP3/CD44/ANGPT1/ALOX15/GCNT2/HAVCR2/TBC1D10C/TRPV4/CHRNA9/AGT/SOX9/CCL3/TEK/TLR4/PRKCA/CCL2/NDRG4/CCL15/PTGER4/SCIMP/ROS1/CSF1R/CCL3L3/EGF/NTRK1/CCL4/NLRP12/PYCARD/CD4/SYK/GPER1/GPR183/BMP2/CCR1/TNFAIP8L3/PTPRC/FGA/CCL21/CCL5/HTR…
GO_ANTIGEN_BINDING	GO_ANTIGEN_BINDING	GO_ANTIGEN_BINDING	49	-0.708876	-1.88395	2.34e-05	0.000927489	0.00080686	2856	tags=55%, list=14%, signal=47%	CD40/IL7R/ABO/HLA-F/FCN2/HLA-DRA/HLA-DPB1/HLA-DPA1/HLA-DRB1/LILRA2/HLA-DQB1/LILRB4/HLA-DQA1/HLA-DRB5/KLRC2/ITGA4/CD48/CD209/LILRA1/KLRD1/IGLL5/CD1A/KIR2DL3/CD1B/SLAMF1/CD1C/CD1E
GO_SPINAL_CORD_MOTOR_NEURON_DIFFERENTIATION	GO_SPINAL_CORD_MOTOR_NEURON_DIFFERENTIATION	GO_SPINAL_CORD_MOTOR_NEURON_DIFFERENTIATION	34	0.782854	1.88213	2.48e-05	0.000976919	0.00084986	2040	tags=38%, list=10%, signal=34%	OLIG2/ISL1/LHX3/MDGA2/HOXC10/HOXD10/NKX2-2/SHH/ISL2/MNX1/NKX6-2/NKX6-1/GBX1
GO_DIENCEPHALON_DEVELOPMENT	GO_DIENCEPHALON_DEVELOPMENT	GO_DIENCEPHALON_DEVELOPMENT	74	0.664073	1.81661	2.54e-05	0.000994313	0.000864993	2882	tags=49%, list=15%, signal=42%	POU4F1/OLIG2/ISL1/OTX1/LHX3/KCNC2/FOXB1/PITX1/FGF8/GBX2/SOX3/WNT4/SHH/NOG/KCNC1/ARX/GLI1/CNTNAP2/OTP/TAL2/RAX/SIX3/GSX1/GHRHR/WNT5A/BMP4/POU1F1/SALL1/SOX2/FGF10/MSX1/PTN/NKX2-6/SMO/NR0B1/WNT1
GO_POSITIVE_REGULATION_OF_INTERFERON_GAMMA_PRODUCTION	GO_POSITIVE_REGULATION_OF_INTERFERON_GAMMA_PRODUCTION	GO_POSITIVE_REGULATION_OF_INTERFERON_GAMMA_PRODUCTION	63	-0.68214	-1.90097	2.57e-05	0.000995538	0.000866058	2065	tags=52%, list=10%, signal=47%	HLA-DPB1/HLA-DPA1/IL18/HAVCR2/IL2/IFNL1/TLR4/KLRK1/IRF8/CD14/PYCARD/CLEC7A/SASH3/EBI3/CD226/HMHB1/IL12B/IL12RB1/PTPN22/IL12RB2/LTA/IL1B/IL12A/KLRC4-KLRK1/IL27/TLR7/CD3E/SLAMF6/TNF/TLR8/CD2/CD244/CCR2
GO_TERTIARY_GRANULE	GO_TERTIARY_GRANULE	GO_TERTIARY_GRANULE	160	-0.537208	-1.71942	2.58e-05	0.000995538	0.000866058	2907	tags=29%, list=15%, signal=25%	CTSH/ENPP4/ASAH1/PTPN6/RAP2B/PTPRB/TRPM2/CYBA/CNN2/ITGAX/TMC6/CD300A/ITGB2/CTSS/TBC1D10C/FCER1G/CD53/FLG2/VAMP8/TCIRG1/CD177/LAIR1/PLAU/NCKAP1L/ORM1/ATP8B4/LYZ/CYBB/SIGLEC14/PTAFR/ITGAM/FOLR3/TCN1/LILRB2/FCAR/CD33/CLEC4D/FPR1/CXCL1/SIGLEC5/SERPINB12/LTF/GPR84/CAMP/FPR2/CLEC12A/CR1
GO_URONIC_ACID_METABOLIC_PROCESS	GO_URONIC_ACID_METABOLIC_PROCESS	GO_URONIC_ACID_METABOLIC_PROCESS	23	-0.836613	-1.94322	2.65e-05	0.0010187	0.000886204	2262	tags=61%, list=11%, signal=54%	UGT1A1/XYLB/UGT1A3/UGT2B28/UGT2B11/UGT2B17/UGT1A6/UGT2B4/UGT2A1/UGT1A9/UGT2B7/UGT1A8/UGT2A3/UGT1A7
GO_T_CELL_CHEMOTAXIS	GO_T_CELL_CHEMOTAXIS	GO_T_CELL_CHEMOTAXIS	28	-0.798563	-1.93519	2.76e-05	0.00105462	0.000917452	1667	tags=50%, list=8%, signal=46%	CCL3/PIK3CD/GPR183/PIK3CG/CCL21/CCL5/TNFSF14/CXCL10/CXCL11/CXCL13/CXCR3/CCR2/XCL1/XCL2
GO_ADULT_BEHAVIOR	GO_ADULT_BEHAVIOR	GO_ADULT_BEHAVIOR	138	0.573683	1.70675	2.82e-05	0.00107254	0.000933047	2773	tags=35%, list=14%, signal=30%	CHRNA4/DMBX1/CHRNA3/FOXA2/EN1/SHANK2/SCN1A/CHRNB4/CNTN2/CARTPT/PPP1R1B/HOXD10/CHL1/AGRP/SLITRK5/TRH/UNC79/NTSR1/CNTNAP2/ZIC1/OTOG/KLHL1/HOXB8/NTF4/NR4A3/NRXN2/GDNF/SEZ6L/SLITRK6/DRD1/GLRA1/CHRNA5/GRIN2D/GRIN1/FGF12/ATP6V1B1/EPHA4/ALK/GBX1/EFNB3/SLC1A2/SLC7A11/GIP/ZFHX2/SLITRK1/HOXD9/SHANK1/SDK1
GO_PRODUCTION_OF_MOLECULAR_MEDIATOR_OF_IMMUNE_RESPONSE	GO_PRODUCTION_OF_MOLECULAR_MEDIATOR_OF_IMMUNE_RESPONSE	GO_PRODUCTION_OF_MOLECULAR_MEDIATOR_OF_IMMUNE_RESPONSE	196	-0.508327	-1.67079	2.99e-05	0.00112773	0.000981055	3312	tags=36%, list=17%, signal=30%	TNFRSF14/HFE/AICDA/GAS6/IL4R/HLA-E/NOD2/TGFB1/TNFRSF1B/CD40/IL7R/CD36/IRAK3/CD160/GPRC5B/HLA-F/TNFSF13/CARD11/F2RL1/IL33/CD74/RBP4/CCR6/ANGPT1/IL18/JAK3/IL2/FGL2/FCER1G/TLR2/TLR4/TCIRG1/HLA-DQB1/BATF/MZB1/POU2F2/SCIMP/KIR2DL4/ITM2A/BTK/LILRB1/SASH3/APOA2/CLCF1/IL6/CD226/PTPRC/CD96/IL12B/LAX1/IFNB1/IL18RAP/FFAR3/NLRP3/FCGR2B/IL1B/FFAR2/IL12A/GCNT3/CD28/IL10/TNF/TBX21/GAPT/C17orf99/CD244/FCRL3/CCR2…
GO_CYTOKINE_RECEPTOR_ACTIVITY	GO_CYTOKINE_RECEPTOR_ACTIVITY	GO_CYTOKINE_RECEPTOR_ACTIVITY	97	-0.606755	-1.82821	3.23e-05	0.00121368	0.00105583	1587	tags=42%, list=8%, signal=39%	CD74/CXCR1/F3/CD44/CCR6/CCR10/PRLR/CD4/CSF3R/CRLF2/IL10RA/CMKLR1/CCR1/EBI3/CSF2RB/IL2RG/ACKR4/CSF2RA/IL22RA2/IL12B/IL12RB1/IL18RAP/IL12RB2/CX3CR1/IL9R/IL2RB/FLT3/IL5RA/GFRA1/CCR3/CCR5/CCR8/CCR9/CCR7/CXCR2/CXCR3/IL2RA/CCR4/CXCR6/CCR2/XCR1
GO_REGULATION_OF_ALPHA_BETA_T_CELL_ACTIVATION	GO_REGULATION_OF_ALPHA_BETA_T_CELL_ACTIVATION	GO_REGULATION_OF_ALPHA_BETA_T_CELL_ACTIVATION	90	-0.623956	-1.87349	3.5e-05	0.00130058	0.00113142	3436	tags=53%, list=17%, signal=44%	ITPKB/RIPK2/LGALS9B/TNFRSF14/HFE/IL4R/HLA-E/PRKCQ/NFKBID/CD160/TGFBR2/RASAL3/LGALS9/IRF1/CD86/CD300A/IL18/JAK3/IL2/ANXA1/RUNX3/CD80/PRDM1/LOXL3/NCKAP1L/SYK/LILRB1/SASH3/NFKBIZ/CD274/ZAP70/EBI3/PTPRC/IL12B/IL12RB1/NLRP3/IL12A/LGALS9C/IL27/CD28/CD3E/IFNG/TBX21/IRF4/CCL19/ZNF683/CCR2/XCL1
GO_RESPONSE_TO_PROTOZOAN	GO_RESPONSE_TO_PROTOZOAN	GO_RESPONSE_TO_PROTOZOAN	26	-0.794373	-1.87861	3.51e-05	0.00130058	0.00113142	3830	tags=77%, list=19%, signal=62%	PF4/LYST/MYD88/CCDC88B/IL4R/CD40/BATF2/GBP4/BATF/IRF8/GBP2/VTCN1/CLEC7A/IL12B/IL12A/IL10/TSPAN32/GBP6/GBP7/IRF4
GO_CALCIUM_ION_TRANSMEMBRANE_IMPORT_INTO_CYTOSOL	GO_CALCIUM_ION_TRANSMEMBRANE_IMPORT_INTO_CYTOSOL	GO_CALCIUM_ION_TRANSMEMBRANE_IMPORT_INTO_CYTOSOL	141	-0.547926	-1.72759	3.52e-05	0.00130058	0.00113142	2763	tags=35%, list=14%, signal=30%	RASA3/PTPN6/ATP1A2/PLCZ1/P2RX7/GSTM2/TRPM2/CYBA/LYN/PLN/CAPN3/RAMP3/CHD7/CLIC2/SLC8A1/F2/UBASH3B/CCL3/CORO1A/PLCB2/ITPR3/NOS1/GPER1/PLCL1/PTPRC/TRDN/CCL21/HTR2A/SNCA/APLNR/LCK/JPH4/P2RY6/HTR2B/CASQ2/MCOLN2/CXCL10/CXCL9/CCR5/CALCR/CXCL11/GRIN2A/CCR7/PLCH1/CCL19/TRPA1/XCR1/FASLG/XCL1
GO_NEGATIVE_REGULATION_OF_ADAPTIVE_IMMUNE_RESPONSE	GO_NEGATIVE_REGULATION_OF_ADAPTIVE_IMMUNE_RESPONSE	GO_NEGATIVE_REGULATION_OF_ADAPTIVE_IMMUNE_RESPONSE	46	-0.723415	-1.88942	3.59e-05	0.0013202	0.00114849	3312	tags=50%, list=17%, signal=42%	TNFRSF14/HFE/IL4R/IL7R/PTPN6/CD160/HLA-F/IL33/CLEC4G/ALOX15/HAVCR2/JAK3/IL2/LOXL3/LILRB1/SAMSN1/PTPRC/IFNB1/FCGR2B/C4BPB/TBX21/CR1/XCL1
GO_VIRAL_LIFE_CYCLE	GO_VIRAL_LIFE_CYCLE	GO_VIRAL_LIFE_CYCLE	312	-0.453994	-1.55092	3.66e-05	0.00133632	0.00116252	2679	tags=16%, list=14%, signal=14%	HAVCR1/EPHA2/CLDN9/ICAM1/ITGA5/OAS2/PIK3C2G/LGALS9/CD74/CD86/CAV2/CLEC4G/ANPEP/BCL2/VAMP8/MRC1/CD80/SELPLG/CHMP4C/CCL2/TRIM15/ITGB3/LRRC15/APOBEC3G/CD4/FCN1/SLC52A1/BTBD17/APOBEC3D/APCS/CCL5/HTR2A/ITGB6/ITGB7/IFNB1/CD209/APOBEC3H/LTF/CD28/CCR5/TNF/CCL8/TRIM31/GPR15/CR2/CR1/SLPI/CXCR6/SLAMF1
GO_ENDOCRINE_SYSTEM_DEVELOPMENT	GO_ENDOCRINE_SYSTEM_DEVELOPMENT	GO_ENDOCRINE_SYSTEM_DEVELOPMENT	127	0.587463	1.72831	3.68e-05	0.00133816	0.00116412	2399	tags=33%, list=12%, signal=29%	PDX1/RFX6/ISL1/FOXE1/FOXA2/LHX3/APOA1/PITX1/FGF8/NKX2-5/SOX3/ASCL1/WT1/WNT4/NKX2-2/SHH/NOG/GLI1/OTP/TBX1/ONECUT2/MNX1/SIX3/TG/GATA3/NKX6-2/GSX1/GIPR/GHRHR/BMP6/NR5A1/NKX6-1/WNT11/WNT5A/BMP4/POU1F1/SALL1/SOX2/FGF10/INSM1/MSX1/HOXD3
GO_T_CELL_MEDIATED_IMMUNITY	GO_T_CELL_MEDIATED_IMMUNITY	GO_T_CELL_MEDIATED_IMMUNITY	97	-0.604115	-1.82025	3.72e-05	0.00134476	0.00116986	2001	tags=30%, list=10%, signal=27%	CLEC4G/IL18/WAS/MYO1G/RIPK3/LILRB1/SASH3/IL6/CD70/PTPRC/GZMM/AZGP1/IL12B/IL12RB1/IFNB1/PRF1/IL18RAP/CD8A/NLRP3/FCGR2B/IL1B/IL12A/CD1A/TBX21/CD1B/CCR2/XCL1/CD1C/CD1E
GO_CELL_FATE_COMMITMENT	GO_CELL_FATE_COMMITMENT	GO_CELL_FATE_COMMITMENT	260	0.49423	1.57495	3.74e-05	0.00134476	0.00116986	2100	tags=29%, list=11%, signal=26%	TBX5/POU4F1/NR2E1/OLIG2/ISL1/SOX1/EVX1/FOXA2/LHX3/IHH/PAX2/FOXN4/HOXC10/HOXA11/ESRP1/IL23R/DLX2/PAX7/PITX1/FGF8/OLIG1/TBR1/NKX2-5/NODAL/SFRP1/HOXD10/DMRTA2/GCM1/ASCL1/WT1/HNF1B/MYL2/WNT3A/WNT4/GSC/CHD5/TLX3/NKX2-2/SHH/WNT6/ARX/ISL2/POU6F2/WNT10B/TBX1/ONECUT2/TBX4/MNX1/NTF4/DLX1/MYOD1/GATA3/NKX6-2/NEUROG1/GSX1/WNT8B/FGFR2/GLIS1/MYOG/BARHL2/DKK1/NKX6-1/FOXN1/NTRK3/WNT11/WNT3/NEUROD4/WNT5A/GAP43/BMP…
GO_EMBRYONIC_SKELETAL_SYSTEM_MORPHOGENESIS	GO_EMBRYONIC_SKELETAL_SYSTEM_MORPHOGENESIS	GO_EMBRYONIC_SKELETAL_SYSTEM_MORPHOGENESIS	94	0.632566	1.78929	4.1e-05	0.00146621	0.00127551	3448	tags=41%, list=17%, signal=34%	HOXC11/COL2A1/BMP7/HOXA11/DLX2/ALX4/NODAL/HOXD10/SHOX2/COL11A1/GSC/NOG/LHX1/TBX1/HOXB8/HOXC9/HOXA7/FGFR2/HOXB5/GRHL2/BMP4/HOXA6/HOXB6/HYAL1/HOXB7/IRX5/SOX11/HOXD3/FLVCR1/HOXD9/ALX1/HOXC4/MYF5/HOXD4/HOXA1/SIX2/HOXB3/GLI3/HOXA4
GO_B_CELL_PROLIFERATION	GO_B_CELL_PROLIFERATION	GO_B_CELL_PROLIFERATION	95	-0.60635	-1.82309	4.44e-05	0.00157835	0.00137307	2389	tags=39%, list=12%, signal=34%	CARD11/LYN/CD74/CD79A/TNFRSF21/CD300A/TYROBP/BCL2/IL2/INPP5D/TLR4/RAG2/MZB1/MNDA/NCKAP1L/CD180/BTK/GPR183/SASH3/VAV3/CLCF1/CD70/PTPRC/CD38/IL7/IFNB1/IFNE/FCGR2B/TNFRSF13B/IL10/IKZF3/MS4A1/CR2/GAPT/FCRL3/CTLA4/CD40LG
GO_T_CELL_MEDIATED_CYTOTOXICITY	GO_T_CELL_MEDIATED_CYTOTOXICITY	GO_T_CELL_MEDIATED_CYTOTOXICITY	40	-0.729256	-1.88034	4.48e-05	0.00158491	0.00137877	1305	tags=38%, list=7%, signal=35%	RIPK3/LILRB1/PTPRC/GZMM/AZGP1/IL12B/IL12RB1/PRF1/FCGR2B/IL12A/CD1A/CD1B/XCL1/CD1C/CD1E
GO_SENSORY_PERCEPTION_OF_LIGHT_STIMULUS	GO_SENSORY_PERCEPTION_OF_LIGHT_STIMULUS	GO_SENSORY_PERCEPTION_OF_LIGHT_STIMULUS	216	0.517498	1.61641	4.5e-05	0.00158491	0.00137877	1982	tags=27%, list=10%, signal=24%	NR2E1/ZIC2/COL2A1/CLDN19/RBP3/GRK7/SLC45A2/GRK1/PAX2/RGS9BP/CPLX4/CRYBB2/CNGA3/POU4F3/RORB/CRYBA4/COL11A1/USH1G/CNGB1/RIMS1/GUCY2F/POU6F2/EYA4/USH2A/SFRP5/MIP/CRX/RAX/PDE6A/TULP1/CACNB2/CRYGN/RHO/SIX3/LAMC3/USH1C/NR2E3/SLITRK6/RDH12/GLRA1/NDP/RPE65/CRYBB3/PCDH15/GJA3/GABRR2/VAX2/OLFM2/GPR179/NYX/RAX2/VSX2/PDE6H/GNAT1/CPLX3/AOC2/GUCA1B/LRAT
GO_POSITIVE_REGULATION_OF_T_CELL_MEDIATED_IMMUNITY	GO_POSITIVE_REGULATION_OF_T_CELL_MEDIATED_IMMUNITY	GO_POSITIVE_REGULATION_OF_T_CELL_MEDIATED_IMMUNITY	48	-0.701428	-1.85486	4.53e-05	0.00158593	0.00137966	1140	tags=29%, list=6%, signal=28%	SASH3/IL6/PTPRC/AZGP1/IL12B/IL12RB1/NLRP3/IL1B/IL12A/CD1A/CD1B/XCL1/CD1C/CD1E
GO_POSITIVE_REGULATION_OF_T_CELL_MIGRATION	GO_POSITIVE_REGULATION_OF_T_CELL_MIGRATION	GO_POSITIVE_REGULATION_OF_T_CELL_MIGRATION	30	-0.782946	-1.9187	4.61e-05	0.00160492	0.00139618	1539	tags=43%, list=8%, signal=40%	AIF1/CXCL12/PYCARD/ITGA4/SPN/CCL21/CCL5/TNFSF14/CXCL10/CXCL13/CCR2/XCL1/XCL2
GO_REGULATION_OF_LYMPHOCYTE_CHEMOTAXIS	GO_REGULATION_OF_LYMPHOCYTE_CHEMOTAXIS	GO_REGULATION_OF_LYMPHOCYTE_CHEMOTAXIS	27	-0.798645	-1.92086	4.65e-05	0.00161124	0.00140168	1667	tags=52%, list=8%, signal=48%	CCL3/KLRK1/CCL2/CCL4/CCL21/CCL5/TNFSF14/KLRC4-KLRK1/CXCL10/CXCL13/CCR2/CCL7/XCL1/XCL2
GO_T_CELL_RECEPTOR_COMPLEX	GO_T_CELL_RECEPTOR_COMPLEX	GO_T_CELL_RECEPTOR_COMPLEX	17	-0.868966	-1.88521	4.77e-05	0.00164438	0.00143052	2025	tags=76%, list=10%, signal=69%	SKAP1/CD6/CD4/SYK/APBB1IP/ZAP70/CD8A/CD247/CD3E/CD3D/CD3G/CD8B/TRAT1
GO_NEGATIVE_REGULATION_OF_LEUKOCYTE_MEDIATED_IMMUNITY	GO_NEGATIVE_REGULATION_OF_LEUKOCYTE_MEDIATED_IMMUNITY	GO_NEGATIVE_REGULATION_OF_LEUKOCYTE_MEDIATED_IMMUNITY	49	-0.698126	-1.85538	4.97e-05	0.00170606	0.00148417	2783	tags=45%, list=14%, signal=39%	IL7R/ARRB2/PTPN6/HLA-F/LGALS9/CD300A/CLEC4G/HAVCR2/JAK3/CD84/KIR2DL4/LILRB1/PTPRC/CD96/IFNB1/FCGR2B/CLEC12B/C4BPB/TBX21/CR1/CCR2/XCL1
GO_SENSORY_ORGAN_MORPHOGENESIS	GO_SENSORY_ORGAN_MORPHOGENESIS	GO_SENSORY_ORGAN_MORPHOGENESIS	254	0.498584	1.58616	5.06e-05	0.00172586	0.00150139	2997	tags=31%, list=15%, signal=27%	HMX3/COL2A1/BMP7/OTX1/SOX1/HOXC13/HMX2/IHH/NKX3-2/PAX2/FOXN4/SDK2/FGF8/FGF9/GBX2/POU4F3/RORB/WNT3A/NKD1/COL11A1/GSC/USH1G/DLX6/NOG/GNGT1/LHX1/DSCAM/ZIC1/SLC44A4/TBX1/GJB6/TULP1/OLFM3/FOXL2/FOXE3/NR4A3/SIX3/USH1C/GATA3/NR2E3/SLITRK6/PITX3/NEUROG1/RPE65/STRC/FGFR2/MEGF11/VAX2/ATP6V1B1/EPHB2/GRHL3/GNAT1/WNT5A/BMP4/CALB1/FBN2/SALL1/FGF10/AQP5/IRX5/SOX11/CYP26B1/SOX8/MSX1/TCAP/PTF1A/INSIG1/STOX1/LHFPL…
GO_COLUMNAR_CUBOIDAL_EPITHELIAL_CELL_DIFFERENTIATION	GO_COLUMNAR_CUBOIDAL_EPITHELIAL_CELL_DIFFERENTIATION	GO_COLUMNAR_CUBOIDAL_EPITHELIAL_CELL_DIFFERENTIATION	108	0.602681	1.73316	5.09e-05	0.00172715	0.00150252	2719	tags=33%, list=14%, signal=29%	PDX1/RFX6/EMX1/GATA5/PYY/IL13/GATA4/NKX3-2/ESRP1/FGF8/CDX2/NODAL/POU4F3/ASCL1/WNT4/NKX2-2/DLX3/USH1C/LEF1/SLITRK6/STRC/FGFR2/PTK6/CDH2/BMP6/NKX6-1/WNT11/WNT5A/BMP4/TMC1/INSM1/SOX11/LHFPL5/TP63/ATOH1/SMO
GO_MODIFICATION_OF_MORPHOLOGY_OR_PHYSIOLOGY_OF_OTHER_ORGANISM	GO_MODIFICATION_OF_MORPHOLOGY_OR_PHYSIOLOGY_OF_OTHER_ORGANISM	GO_MODIFICATION_OF_MORPHOLOGY_OR_PHYSIOLOGY_OF_OTHER_ORGANISM	160	-0.528995	-1.69313	5.18e-05	0.00174954	0.00152199	1795	tags=18%, list=9%, signal=17%	F2/CCL3/NOS2/CSF1R/MPEG1/CCL4/CD4/SYK/LYZ/CLEC7A/REG3A/GNLY/APCS/CCL5/HTN3/CD209/PRF1/CXCL6/HPN/LTF/IFNG/CAMP/IRGM/CCL8/CCL13/SEMG1/SLPI/CTSG/REG3G
GO_NEGATIVE_REGULATION_OF_LYMPHOCYTE_MEDIATED_IMMUNITY	GO_NEGATIVE_REGULATION_OF_LYMPHOCYTE_MEDIATED_IMMUNITY	GO_NEGATIVE_REGULATION_OF_LYMPHOCYTE_MEDIATED_IMMUNITY	39	-0.741483	-1.90402	5.4e-05	0.00181453	0.00157853	2783	tags=51%, list=14%, signal=44%	HFE/HLA-E/IL7R/ARRB2/PTPN6/HLA-F/LGALS9/CLEC4G/HAVCR2/KIR2DL4/LILRB1/PTPRC/CD96/IFNB1/FCGR2B/CLEC12B/C4BPB/TBX21/CR1/XCL1
GO_POSITIVE_REGULATION_OF_INTERLEUKIN_6_SECRETION	GO_POSITIVE_REGULATION_OF_INTERLEUKIN_6_SECRETION	GO_POSITIVE_REGULATION_OF_INTERLEUKIN_6_SECRETION	32	-0.76929	-1.90586	5.53e-05	0.00185095	0.00161022	2690	tags=59%, list=14%, signal=51%	LGALS9B/TWIST1/IL17A/F2RL1/LGALS9/LILRA5/TRPV4/TLR2/LILRA2/NLRP10/TLR4/AIF1/PYCARD/MBP/PAEP/IL1B/LGALS9C/TNF/TLR8
GO_POSITIVE_REGULATION_OF_GTPASE_ACTIVITY	GO_POSITIVE_REGULATION_OF_GTPASE_ACTIVITY	GO_POSITIVE_REGULATION_OF_GTPASE_ACTIVITY	386	-0.426887	-1.48905	5.86e-05	0.001951	0.00169725	3933	tags=31%, list=20%, signal=25%	DENND1B/GMIP/ARHGAP4/USP17L2/ARHGAP17/ERRFI1/RGPD4/ARHGEF15/ARHGAP27/RASGRP1/SRGAP1/RASGRP3/TBC1D3F/MAP4K4/RGS4/PTK2B/TBC1D3E/RASA4/S100A10/TAX1BP3/ARHGAP25/AGRN/ARHGEF10L/ARHGAP21/ARHGAP29/RASA2/CCL18/PREX2/ARHGAP26/DOCK10/PREX1/THY1/ADAP1/ARHGAP31/RALGAPA2/DOCK4/LRRK2/CD40/RIN2/RASA3/ARHGAP28/ARRB1/ARHGDIB/CCL20/EPHA2/ICAM1/CCL1/RASA4B/RANBP3L/SH3BP1/ARHGAP44/ARHGAP15/RASAL3/ADPRH/F2RL1/TAGAP/R…
GO_CELLULAR_GLUCURONIDATION	GO_CELLULAR_GLUCURONIDATION	GO_CELLULAR_GLUCURONIDATION	18	-0.850705	-1.86506	6.17e-05	0.002043	0.00177728	2262	tags=72%, list=11%, signal=64%	UGT1A1/UGT1A3/UGT2B28/UGT2B11/UGT2B17/UGT1A6/UGT2B4/UGT2A1/UGT1A9/UGT2B7/UGT1A8/UGT2A3/UGT1A7
GO_CELL_FATE_SPECIFICATION	GO_CELL_FATE_SPECIFICATION	GO_CELL_FATE_SPECIFICATION	97	0.623929	1.76691	6.37e-05	0.00209851	0.00182558	1055	tags=30%, list=5%, signal=28%	TBX5/POU4F1/OLIG2/ISL1/SOX1/EVX1/FOXA2/LHX3/IHH/PAX2/HOXC10/HOXA11/ESRP1/TBR1/NODAL/HOXD10/DMRTA2/ASCL1/HNF1B/MYL2/WNT3A/GSC/TLX3/NKX2-2/SHH/ISL2/TBX1/TBX4/MNX1
GO_ANIMAL_ORGAN_FORMATION	GO_ANIMAL_ORGAN_FORMATION	GO_ANIMAL_ORGAN_FORMATION	64	0.66934	1.80059	6.53e-05	0.00214239	0.00186375	2689	tags=41%, list=14%, signal=35%	TBX5/HOXC11/GATA5/ISL1/BMP7/NKX3-2/PAX2/HAND2/HOXA11/FGF8/TBR1/WT1/WNT3A/SHH/NOG/NTF4/GDNF/FGFR2/DKK1/WNT5A/BMP4/FGF10/AXIN2/FOXH1/TP63/LRP2
GO_NATURAL_KILLER_CELL_MEDIATED_IMMUNITY	GO_NATURAL_KILLER_CELL_MEDIATED_IMMUNITY	GO_NATURAL_KILLER_CELL_MEDIATED_IMMUNITY	63	-0.666656	-1.85782	6.96e-05	0.00227068	0.00197536	2728	tags=52%, list=14%, signal=45%	ARRB2/PTPN6/CD160/HLA-F/UNC13D/LGALS9/IL18/HAVCR2/VAV1/CORO1A/KLRK1/KIR2DL4/LILRB1/KLRC2/CD226/CD96/PIK3R6/IL12B/IL18RAP/GZMB/KLRD1/IL12A/KLRC4-KLRK1/SLAMF7/KIR3DL1/CLEC12B/SH2D1B/SLAMF6/KLRF2/NCR1/NCR3/CRTAM/SH2D1A
GO_REGULATION_OF_B_CELL_MEDIATED_IMMUNITY	GO_REGULATION_OF_B_CELL_MEDIATED_IMMUNITY	GO_REGULATION_OF_B_CELL_MEDIATED_IMMUNITY	47	-0.707486	-1.8571	7.32e-05	0.00237762	0.00206838	1981	tags=47%, list=10%, signal=42%	HLA-E/TGFB1/CD40/PTPN6/TNFSF13/C3/IL2/FCER1G/BTK/CLCF1/CD226/PTPRC/LTA/FCGR2B/CD28/IL10/C4BPB/TNF/TBX21/CR1/C17orf99/XCL1
GO_POSITIVE_REGULATION_OF_CHEMOTAXIS	GO_POSITIVE_REGULATION_OF_CHEMOTAXIS	GO_POSITIVE_REGULATION_OF_CHEMOTAXIS	132	-0.547889	-1.71812	7.86e-05	0.00254092	0.00221045	3590	tags=44%, list=18%, signal=36%	PLA2G7/PTK2B/HSPB1/RARRES2/THBS1/FGF2/PDGFB/SWAP70/STX3/C5AR1/GAS6/TREM2/TGFB1/SEMA5A/PDGFD/CCL1/KDR/SMOC2/F2RL1/MDK/LGALS9/CD74/F3/CCR6/GPSM3/NTF3/TRPV4/MET/CCL3/CSF1/C3AR1/AIF1/IL16/CCL4/CXCL12/NCKAP1L/RAC2/CMKLR1/CCR1/IL6/CCL21/CCL5/P2RY12/SCG2/TNFSF14/IL12A/CXCL10/SUCNR1/FPR2/CCR7/CXCR2/CXCL13/CCR4/CCL19/CCR2/CCL7/XCL1/XCL2
GO_CYTOKINE_BINDING	GO_CYTOKINE_BINDING	GO_CYTOKINE_BINDING	128	-0.545791	-1.70395	8.02e-05	0.00257902	0.00224359	2383	tags=38%, list=12%, signal=33%	SPINT3/TNFRSF11A/CD74/CXCR1/GBP1/IL1RN/CCR6/NRP2/GREM1/NRROS/CCR10/PRLR/ITGB3/CSF1R/CD109/NLRP7/CD4/CSF3R/CRLF2/IL10RA/CCR1/ITGA4/EBI3/IL2RG/ACKR4/CSF2RA/IL22RA2/IL12B/IL12RB1/IL12RB2/ACKR1/CX3CR1/IL2RB/IL12A/IL5RA/GDF5/CCR3/CCR5/CCR8/CCR9/CCR7/CXCR2/CXCR3/IL2RA/CCR4/CXCR6/CCR2/XCR1
GO_REGULATION_OF_B_CELL_ACTIVATION	GO_REGULATION_OF_B_CELL_ACTIVATION	GO_REGULATION_OF_B_CELL_ACTIVATION	115	-0.557898	-1.72259	8.06e-05	0.00257916	0.00224371	2425	tags=40%, list=12%, signal=35%	MEF2C/NOD2/PELI1/TGFB1/CD40/PTPN6/NFATC2/TNFSF13/CARD11/LYN/CD74/TNFRSF21/CD300A/TYROBP/BCL2/TBC1D10C/IL2/INPP5D/TLR4/MZB1/MNDA/SLAMF8/NCKAP1L/NFAM1/SYK/BTK/GPR183/SASH3/SAMSN1/VAV3/CLCF1/IL6/PTPRC/CD38/IL7/SLA2/FCGR2B/CD27/TNFRSF13B/CD28/IL10/IKZF3/IGLL5/TBX21/FCRL3/CTLA4
GO_NEGATIVE_REGULATION_OF_LEUKOCYTE_PROLIFERATION	GO_NEGATIVE_REGULATION_OF_LEUKOCYTE_PROLIFERATION	GO_NEGATIVE_REGULATION_OF_LEUKOCYTE_PROLIFERATION	77	-0.614485	-1.80027	8.56e-05	0.002728	0.0023732	2702	tags=45%, list=14%, signal=39%	PTPN6/SDC4/GPNMB/LYN/LGALS9/GSTP1/TNFRSF21/CD86/CD300A/CLEC4G/TYROBP/GREM1/HAVCR2/IL2/INPP5D/VSIG4/CD80/MNDA/VTCN1/LST1/BTK/LILRB1/CD274/SPN/LILRB2/FCGR2B/LGALS9C/PDCD1LG2/TNFRSF13B/IL10/IL2RA/CCL7/CTLA4/PLA2G2D/XCL1
GO_POSITIVE_REGULATION_OF_INTERLEUKIN_2_PRODUCTION	GO_POSITIVE_REGULATION_OF_INTERLEUKIN_2_PRODUCTION	GO_POSITIVE_REGULATION_OF_INTERLEUKIN_2_PRODUCTION	31	-0.764741	-1.88456	8.92e-05	0.00282942	0.00246142	2389	tags=48%, list=12%, signal=43%	CARD11/CD86/ANXA1/CD80/CD4/VTCN1/CLEC7A/SASH3/PTPRC/IL1B/IL1A/CD28/CD3E/IRF4/CCR2
GO_INTERLEUKIN_1_BETA_PRODUCTION	GO_INTERLEUKIN_1_BETA_PRODUCTION	GO_INTERLEUKIN_1_BETA_PRODUCTION	88	-0.60614	-1.80805	9.08e-05	0.00286781	0.00249482	3783	tags=60%, list=19%, signal=49%	NLRC4/SIRPA/IFI16/ABCA1/HSPB1/TLR6/GSDMD/RIPK2/ACP5/NOD2/TREM2/NOD1/FOXP1/CD36/ARRB2/P2RX7/MEFV/F2RL1/LGALS9/GSTP1/TYROBP/LILRA5/NLRP1/LILRA2/CCL3/TLR4/CARD16/MNDA/NLRP12/PYCARD/NLRP7/ORM1/CMA1/GHRL/CLEC7A/CASP1/TMEM106A/ORM2/CD33/AIM2/NLRP3/CX3CR1/IL1B/GBP5/SUCNR1/IFNG/TLR8/CARD17/PYDC1/CCR7/IGF1/CCL19/PYHIN1
GO_EXTRINSIC_APOPTOTIC_SIGNALING_PATHWAY	GO_EXTRINSIC_APOPTOTIC_SIGNALING_PATHWAY	GO_EXTRINSIC_APOPTOTIC_SIGNALING_PATHWAY	218	-0.485783	-1.61058	9.17e-05	0.00288068	0.00250602	3522	tags=29%, list=18%, signal=24%	TNFSF10/THBS1/EYA2/GFRAL/ARHGEF2/TMBIM1/SORT1/DAPK1/PIK3R1/SRPX/TNFRSF10C/ITPRIP/TNFSF12/TGFB1/ATF3/TNFRSF1B/CAV1/FAS/NOS3/ICAM1/P2RX7/FGB/ERBB3/IL33/BCL2A1/GSTP1/KRT18/BCL2/IL2/AGT/KITLG/AR/PYCARD/GPER1/ZSWIM2/DBH/PMAIP1/CD70/PTPRC/TMC8/FGA/LCN2/IL7/EYA1/G0S2/HGF/FAIM2/KRT8/IL1B/SCG2/BMP5/IL12A/IL1A/BMPR1B/CD27/SFRP2/MAL/TNF/IFNG/IGF1/GATA1/CSF2/FASLG
GO_EAR_DEVELOPMENT	GO_EAR_DEVELOPMENT	GO_EAR_DEVELOPMENT	215	0.509615	1.59104	9.68e-05	0.00302782	0.00263402	2997	tags=33%, list=15%, signal=28%	HMX3/LGR5/COL2A1/SLC17A8/OTX1/LHX3/HMX2/NKX3-2/PAX2/ESRP1/FGF8/FGF9/GBX2/POU4F3/FREM2/WNT3A/COL11A1/GSC/USH1G/SHH/DLX6/NOG/USH2A/GJB2/ZIC1/SLC44A4/TBX1/GJB6/HPCA/NR4A3/USH1C/GATA3/SLITRK6/NEUROG1/PCDH15/STRC/FGFR2/ATP6V1B1/NOX3/EPHB2/EPHA4/GRHL3/NTRK3/PVALB/WNT5A/BMP4/TMC1/CALB1/KCNK3/SALL1/SOX2/FGF10/CXCL14/KCNK2/GABRA5/MSX1/TCAP/INSIG1/STOX1/LHFPL5/SLC26A5/ATOH1/CCNA2/CTHRC1/TCF15/TGFB2/WNT1/VA…
GO_NEGATIVE_REGULATION_OF_B_CELL_PROLIFERATION	GO_NEGATIVE_REGULATION_OF_B_CELL_PROLIFERATION	GO_NEGATIVE_REGULATION_OF_B_CELL_PROLIFERATION	16	-0.851887	-1.82686	0.000103749	0.00322966	0.00280961	2362	tags=69%, list=12%, signal=61%	LYN/TNFRSF21/CD300A/TYROBP/INPP5D/MNDA/BTK/FCGR2B/TNFRSF13B/IL10/CTLA4
GO_DIGESTIVE_SYSTEM_DEVELOPMENT	GO_DIGESTIVE_SYSTEM_DEVELOPMENT	GO_DIGESTIVE_SYSTEM_DEVELOPMENT	142	0.556737	1.66551	0.000104451	0.00323654	0.00281559	2928	tags=34%, list=15%, signal=29%	PDX1/GATA5/HOXD13/FOXE1/BARX1/PYY/IHH/GATA4/NKX3-2/CCDC103/CYP1A1/SCT/FGF9/ALX4/CDX2/NODAL/SFRP1/ASCL1/SHOX2/HNF1B/NKX2-2/SHH/GLI1/SFRP5/REG1A/FGFR2/PTK6/OVOL2/ASS1/WNT11/WNT5A/BMP4/SALL1/EPHB3/FGF10/SOX11/DNAAF1/PTF1A/GIP/TP63/FOXF2/NKX2-6/DACT1/SMO/ZIC3/TGFB2/RBPMS2/VANGL2
GO_IMMUNOGLOBULIN_PRODUCTION	GO_IMMUNOGLOBULIN_PRODUCTION	GO_IMMUNOGLOBULIN_PRODUCTION	102	-0.587538	-1.7792	0.000106017	0.00326999	0.00284469	2425	tags=30%, list=12%, signal=27%	TNFSF13/CARD11/IL33/RBP4/CCR6/IL2/FGL2/TCIRG1/HLA-DQB1/BATF/MZB1/POU2F2/ITM2A/BTK/SASH3/CLCF1/IL6/PTPRC/LAX1/FCGR2B/GCNT3/CD28/IL10/TNF/TBX21/GAPT/C17orf99/FCRL3/TMIGD2/CD40LG/XCL1
GO_REGULATION_OF_T_CELL_MEDIATED_CYTOTOXICITY	GO_REGULATION_OF_T_CELL_MEDIATED_CYTOTOXICITY	GO_REGULATION_OF_T_CELL_MEDIATED_CYTOTOXICITY	32	-0.756402	-1.87393	0.000111207	0.00341442	0.00297034	1305	tags=41%, list=7%, signal=38%	RIPK3/LILRB1/PTPRC/AZGP1/IL12B/IL12RB1/FCGR2B/IL12A/CD1A/CD1B/XCL1/CD1C/CD1E
GO_REGULATION_OF_T_CELL_MEDIATED_IMMUNITY	GO_REGULATION_OF_T_CELL_MEDIATED_IMMUNITY	GO_REGULATION_OF_T_CELL_MEDIATED_IMMUNITY	69	-0.643677	-1.83685	0.000114565	0.00350152	0.00304611	1305	tags=33%, list=7%, signal=31%	CLEC4G/IL18/WAS/RIPK3/LILRB1/SASH3/IL6/PTPRC/AZGP1/IL12B/IL12RB1/IFNB1/NLRP3/FCGR2B/IL1B/IL12A/CD1A/TBX21/CD1B/CCR2/XCL1/CD1C/CD1E
GO_SENSORY_SYSTEM_DEVELOPMENT	GO_SENSORY_SYSTEM_DEVELOPMENT	GO_SENSORY_SYSTEM_DEVELOPMENT	365	0.451755	1.48648	0.000119892	0.00364775	0.00317332	2793	tags=24%, list=14%, signal=21%	POU4F1/NR2E1/VAX1/ISL1/BMP7/SLC17A8/SOX1/PRSS56/IHH/LHX2/PAX2/FOXN4/CYP1A1/DLX2/SDK2/FGF9/CRYBB2/RORB/WT1/CRYBA4/FREM2/NKD1/SHH/WNT6/SLC17A7/GNGT1/LHX1/DSCAM/MIP/RAX/PDE6A/SLC44A4/TULP1/CELF4/OLFM3/FOXL2/FOXE3/CRYGN/RHO/HPCA/SIX3/ACHE/DLX1/LAMC3/USH1C/MAB21L2/GATA3/NR2E3/SLITRK6/PITX3/NDP/RPE65/CRYBB3/ATOH7/MEGF11/POU4F2/SALL2/VAX2/DCX/EPHB2/BMP6/GRHL3/GRHL2/NTRK3/GNAT1/NEUROD4/WNT5A/BMP4/CALB1/M…
GO_NEURON_FATE_SPECIFICATION	GO_NEURON_FATE_SPECIFICATION	GO_NEURON_FATE_SPECIFICATION	34	0.758731	1.82414	0.000120624	0.00365348	0.00317831	1812	tags=50%, list=9%, signal=45%	POU4F1/ISL1/SOX1/EVX1/LHX3/HOXC10/ESRP1/HOXD10/DMRTA2/ASCL1/TLX3/NKX2-2/ISL2/MNX1/NKX6-2/NKX6-1/NTRK3
GO_POSITIVE_REGULATION_OF_ESTABLISHMENT_OF_PROTEIN_LOCALIZATION	GO_POSITIVE_REGULATION_OF_ESTABLISHMENT_OF_PROTEIN_LOCALIZATION	GO_POSITIVE_REGULATION_OF_ESTABLISHMENT_OF_PROTEIN_LOCALIZATION	447	-0.403751	-1.41775	0.000121263	0.00365638	0.00318083	3369	tags=27%, list=17%, signal=23%	LGALS9B/JUP/ABCG1/TNFRSF14/HCAR2/C5/PRNP/TWIST1/GAS6/IL4R/PIK3R1/HLA-E/TMEM30B/NOD2/TREM2/EXPH5/TGFB1/PFKFB2/CLEC6A/FRMD4A/LRRK2/TTN/ARRB1/PRR5L/CD160/IL17A/LRP1/CCL1/P2RX7/IL26/ABAT/TLR1/PARD6A/FGB/FGR/F2RL1/IL33/MYRIP/MDK/LGALS9/HCLS1/SORL1/RBP4/OR51E2/LILRA5/TENM1/ITGB2/BCL2/FERMT1/HAVCR2/NLRP1/IL2/TSLP/TRPV4/TLR2/ANXA13/LILRA2/CCL3/NLRP10/TLR4/GPR68/AIF1/PTGER4/CSF1R/CD14/SEC16B/NLRP12/PYCARD…
GO_HIPPOCAMPUS_DEVELOPMENT	GO_HIPPOCAMPUS_DEVELOPMENT	GO_HIPPOCAMPUS_DEVELOPMENT	81	0.641195	1.77596	0.000126478	0.0037966	0.00330282	2070	tags=27%, list=11%, signal=24%	LHX5/NR2E1/HSD3B1/RELN/EMX2/DLX2/HSD3B2/SCT/KIRREL3/WNT3A/SLC32A1/NR4A3/DLX1/NEFL/LEF1/DRD1/EPHA5/KIF14/TMEM108/ALK/HTR5A/CDK5R2
GO_REGULATION_OF_GTPASE_ACTIVITY	GO_REGULATION_OF_GTPASE_ACTIVITY	GO_REGULATION_OF_GTPASE_ACTIVITY	459	-0.40406	-1.4197	0.000127604	0.00381336	0.00331739	3933	tags=30%, list=20%, signal=24%	DENND1B/GMIP/ARHGAP4/USP17L2/LRCH1/ARHGAP17/ERRFI1/RGPD4/ARHGEF15/ARHGAP27/RASGRP1/SRGAP1/ARL2/RASGRP3/TBC1D3F/MAP4K4/RGS4/PLXND1/PTK2B/TBC1D3E/RASA4/S100A10/TAX1BP3/TNK2/ARHGAP25/AGRN/BVES/ARHGEF10L/ARHGAP21/SPRY1/ARHGAP29/RASA2/FGD4/FGD5/CCL18/PREX2/ARHGAP26/RTKN/DOCK10/PREX1/THY1/ADAP1/ARHGAP31/RALGAPA2/DOCK4/LRRK2/CD40/RIN2/RASA3/ARHGAP28/ARRB1/ARRB2/ARHGDIB/CCL20/EPHA2/ICAM1/CCL1/RASA4B/RANB…
GO_CYTOSOLIC_CALCIUM_ION_TRANSPORT	GO_CYTOSOLIC_CALCIUM_ION_TRANSPORT	GO_CYTOSOLIC_CALCIUM_ION_TRANSPORT	174	-0.49323	-1.59702	0.000134221	0.00398562	0.00346725	2829	tags=32%, list=14%, signal=28%	CAV1/RASA3/PTPN6/ATP1A2/PLCZ1/P2RX7/GSTM2/TRPM2/CYBA/LYN/PLN/CAPN3/RAMP3/CHD7/TRPM1/CLIC2/BCL2/SLC8A1/F2/UBASH3B/CCL3/CORO1A/PLCB2/ITPR3/NOS1/CD4/GPER1/PLCL1/PTPRC/TRDN/CCL21/HTR2A/SNCA/APLNR/LCK/TRPC3/JPH4/P2RY6/ADRA1A/HTR2B/CASQ2/MCOLN2/CXCL10/CXCL9/CCR5/CALCR/CXCL11/MS4A1/GRIN2A/CCR7/PLCH1/CCL19/TRPA1/XCR1/FASLG/XCL1
GO_NEURON_PROJECTION_GUIDANCE	GO_NEURON_PROJECTION_GUIDANCE	GO_NEURON_PROJECTION_GUIDANCE	276	0.477894	1.52867	0.000134553	0.00398562	0.00346725	2152	tags=26%, list=11%, signal=24%	VAX1/ISL1/BMP7/RELN/LHX3/LRTM1/LHX2/EFNA2/FEZF1/NTN3/FGF8/DPYSL5/CNTN2/PLA2G10/EPHA7/GBX2/TBR1/EPHA8/POU4F3/IGSF9/CHL1/GFRA3/WNT3A/NTN5/SHH/ARTN/NOG/ARX/ISL2/DPYSL4/LHX1/DSCAM/FOXD1/NRTN/GFRA2/VSTM2L/EFNA3/CRMP1/LHX9/NR4A3/SLIT1/SLIT2/TMEFF2/GDNF/EPHA6/GATA3/UNC5A/KIF5C/BDNF/SEMA4G/CELSR3/POU4F2/SEMA3B/TUBB2B/DCC/EPHB2/EPHA5/EPHA4/TUBB3/RAP1GAP/WNT3/WNT5A/GAP43/NFASC/RNF165/SEMA6B/GBX1/BCL11B/SEM…
GO_REGULATION_OF_TOLL_LIKE_RECEPTOR_SIGNALING_PATHWAY	GO_REGULATION_OF_TOLL_LIKE_RECEPTOR_SIGNALING_PATHWAY	GO_REGULATION_OF_TOLL_LIKE_RECEPTOR_SIGNALING_PATHWAY	65	-0.627834	-1.75915	0.000146085	0.00430824	0.00374791	3193	tags=45%, list=16%, signal=38%	TICAM2/PELI1/CAV1/CD36/ARRB2/IRAK3/IRF7/TLR1/CYBA/LYN/F2RL1/IRF1/LILRA4/CD300A/SMPDL3B/TLR5/TLR2/LILRA2/BIRC3/TLR4/GFI1/CD14/CD300LF/LY96/PTPN22/NLRP6/LTF/IRF4/FCRL3
GO_ANTIGEN_PROCESSING_AND_PRESENTATION_VIA_MHC_CLASS_IB	GO_ANTIGEN_PROCESSING_AND_PRESENTATION_VIA_MHC_CLASS_IB	GO_ANTIGEN_PROCESSING_AND_PRESENTATION_VIA_MHC_CLASS_IB	16	-0.84529	-1.81271	0.000147552	0.00433248	0.003769	900	tags=31%, list=5%, signal=30%	AZGP1/CD1A/CD1B/CD1C/CD1E
GO_MYD88_DEPENDENT_TOLL_LIKE_RECEPTOR_SIGNALING_PATHWAY	GO_MYD88_DEPENDENT_TOLL_LIKE_RECEPTOR_SIGNALING_PATHWAY	GO_MYD88_DEPENDENT_TOLL_LIKE_RECEPTOR_SIGNALING_PATHWAY	35	-0.736656	-1.86409	0.000151814	0.00443826	0.00386102	2772	tags=51%, list=14%, signal=44%	CD36/IRAK3/IRF7/TLR1/IRF1/CD300A/IRAK2/TLR5/TLR2/TLR4/CD14/BTK/CD300LF/TLR10/LY96/TLR7/TLR8/REG3G
GO_NEURAL_PRECURSOR_CELL_PROLIFERATION	GO_NEURAL_PRECURSOR_CELL_PROLIFERATION	GO_NEURAL_PRECURSOR_CELL_PROLIFERATION	143	0.543406	1.62671	0.000156364	0.00455148	0.00395951	2358	tags=25%, list=12%, signal=22%	LHX5/EMX1/NR2E1/VAX1/EMX2/LHX2/FGF8/GBX2/IGF2BP1/DMRTA2/ASCL1/WNT3A/KIF1A/SHH/ARTN/ARX/LHX1/GLI1/OTP/POU3F3/SIX3/LEF1/PITX3/FGFR2/CDH2/KIF14/ASPM/NEUROD4/WNT5A/MELK/GPR37L1/ELL3/TRIM71/HHIP/INSM1/FZD9
GO_INFLAMMATORY_RESPONSE_TO_ANTIGENIC_STIMULUS	GO_INFLAMMATORY_RESPONSE_TO_ANTIGENIC_STIMULUS	GO_INFLAMMATORY_RESPONSE_TO_ANTIGENIC_STIMULUS	47	-0.692879	-1.81876	0.000163018	0.00472471	0.00411021	1981	tags=38%, list=10%, signal=35%	C3/FCER1G/CD6/BTK/IL12B/CYSLTR1/LTA/CD68/FCGR2B/NLRP6/IL5RA/CD28/IL10/TNF/CCR7/CXCR2/IL2RA/ADCYAP1
GO_PHAGOCYTIC_VESICLE	GO_PHAGOCYTIC_VESICLE	GO_PHAGOCYTIC_VESICLE	128	-0.535081	-1.67051	0.000163871	0.00472906	0.004114	4299	tags=35%, list=22%, signal=28%	ITGAV/STXBP2/RILP/B2M/APPL2/MYO1C/UNC93B1/SYT11/ABCA1/STXBP4/ANXA11/GSN/TLR6/HLA-E/CD36/RAB31/HLA-F/FMNL1/TLR1/CYBA/HVCN1/RAB34/CDC42EP2/RAB39A/NCF2/TLR2/WAS/VAMP8/TCIRG1/CORO1A/SCIMP/MPEG1/DMBT1/NCF4/SYK/CYBB/RAC2/PLD4/GNLY/NCF1/MPO/TLR7/LTF/ANXA3/IRGM
GO_REGULATION_OF_NATURAL_KILLER_CELL_MEDIATED_IMMUNITY	GO_REGULATION_OF_NATURAL_KILLER_CELL_MEDIATED_IMMUNITY	GO_REGULATION_OF_NATURAL_KILLER_CELL_MEDIATED_IMMUNITY	42	-0.697959	-1.79878	0.000172656	0.00494016	0.00429764	2728	tags=55%, list=14%, signal=47%	ARRB2/CD160/HLA-F/LGALS9/HAVCR2/VAV1/KLRK1/KIR2DL4/LILRB1/CD226/CD96/PIK3R6/IL12B/IL18RAP/IL12A/KLRC4-KLRK1/CLEC12B/SH2D1B/SLAMF6/NCR1/NCR3/CRTAM/SH2D1A
GO_REGULATION_OF_T_CELL_MIGRATION	GO_REGULATION_OF_T_CELL_MIGRATION	GO_REGULATION_OF_T_CELL_MIGRATION	42	-0.698885	-1.80117	0.000172656	0.00494016	0.00429764	1985	tags=40%, list=10%, signal=36%	CCR6/ECM1/AIF1/CXCL12/PYCARD/RIPK3/ITGA4/SPN/CCL21/CCL5/TNFSF14/CD200R1/CXCL10/CXCL13/CCR2/XCL1/XCL2
GO_POSITIVE_REGULATION_OF_PEPTIDE_SECRETION	GO_POSITIVE_REGULATION_OF_PEPTIDE_SECRETION	GO_POSITIVE_REGULATION_OF_PEPTIDE_SECRETION	283	-0.439621	-1.494	0.000174794	0.00498015	0.00433242	3324	tags=37%, list=17%, signal=31%	ABCG1/TNFRSF14/HFE/HCAR2/C5/TWIST1/IL4R/HLA-E/NOD2/TREM2/EXPH5/TGFB1/PFKFB2/CLEC6A/FRMD4A/LRRK2/TTN/ARRB1/CD160/IL17A/LRP1/CCL1/P2RX7/IL26/ABAT/TLR1/PARD6A/FGB/FGR/F2RL1/IL33/MYRIP/MDK/LGALS9/SORL1/RBP4/OR51E2/LILRA5/FERMT1/HAVCR2/NLRP1/IL2/TSLP/TRPV4/TLR2/LILRA2/CCL3/NLRP10/TLR4/GPR68/AIF1/PTGER4/CSF1R/CD14/NLRP12/PYCARD/SLC30A8/NLRP7/OSM/ORM1/VTCN1/CRH/SYK/GPER1/GHRL/CRLF2/FCN1/CASP1/MBP/POSTN/…
GO_T_HELPER_1_TYPE_IMMUNE_RESPONSE	GO_T_HELPER_1_TYPE_IMMUNE_RESPONSE	GO_T_HELPER_1_TYPE_IMMUNE_RESPONSE	42	-0.695522	-1.7925	0.000180217	0.005113	0.004448	1901	tags=45%, list=10%, signal=41%	IL18/HAVCR2/JAK3/ANXA1/SEMA4A/NLRP10/TLR4/CD80/EBI3/SPN/IL12B/IL12RB1/IL18RAP/IL1B/IL12A/IL27/CCL19/CCR2/XCL1
GO_POSITIVE_REGULATION_OF_PROTEIN_KINASE_B_SIGNALING	GO_POSITIVE_REGULATION_OF_PROTEIN_KINASE_B_SIGNALING	GO_POSITIVE_REGULATION_OF_PROTEIN_KINASE_B_SIGNALING	163	-0.50622	-1.62236	0.000182836	0.00516551	0.00449368	2846	tags=39%, list=14%, signal=33%	THBS1/FGF2/GFRAL/PDGFB/GAS6/GDF15/PIK3R1/TGFB1/AXL/AKR1C3/SEMA5A/ARRB2/NRG4/CHI3L1/KL/IL26/ERBB3/HPSE/EREG/PIK3R5/HCLS1/F3/CD86/RAMP3/ANGPT1/IL18/PTPRJ/GCNT2/BTC/MET/CCL3/TEK/KITLG/PIK3CD/VAV1/CD80/FGF7/EGF/PIK3AP1/OSM/TGFA/MST1R/RAC2/AKR1C2/PIK3CG/FGF1/TNFAIP8L3/CCL21/HGF/FGF5/LCK/P2RY12/CX3CR1/ERBB4/CD28/TNF/CALCR/CCR7/TNFSF11/CCL19/NRG1/TRAT1/ICOS
GO_BRAIN_MORPHOGENESIS	GO_BRAIN_MORPHOGENESIS	GO_BRAIN_MORPHOGENESIS	30	0.779498	1.83339	0.000189891	0.00532097	0.00462892	2719	tags=37%, list=14%, signal=32%	EMX1/OTX1/PAX2/SHANK2/FGF8/CTNNA2/SLIT1/CDH2/WNT5A/SHANK1/SMO
GO_ALPHA_BETA_T_CELL_PROLIFERATION	GO_ALPHA_BETA_T_CELL_PROLIFERATION	GO_ALPHA_BETA_T_CELL_PROLIFERATION	32	-0.74686	-1.85029	0.000189922	0.00532097	0.00462892	3537	tags=72%, list=18%, signal=59%	ELF4/RIPK2/LGALS9B/TNFRSF14/HLA-E/TGFBR2/RASAL3/LGALS9/IRF1/IL18/DOCK2/IL15/SYK/CD274/ZAP70/EBI3/PTPRC/IL12B/LGALS9C/CD28/CD3E/CCR2/XCL1
GO_POSITIVE_REGULATION_OF_INTERLEUKIN_10_PRODUCTION	GO_POSITIVE_REGULATION_OF_INTERLEUKIN_10_PRODUCTION	GO_POSITIVE_REGULATION_OF_INTERLEUKIN_10_PRODUCTION	35	-0.731031	-1.84986	0.000204509	0.00570589	0.00496378	2267	tags=54%, list=12%, signal=48%	LGALS9/LILRA5/TSLP/FCER1G/TLR2/TLR4/PYCARD/SYK/CLEC7A/SASH3/CD274/HGF/IL12B/LGALS9C/CD28/IRF4/TIGIT/CD40LG/XCL1
GO_ORGAN_OR_TISSUE_SPECIFIC_IMMUNE_RESPONSE	GO_ORGAN_OR_TISSUE_SPECIFIC_IMMUNE_RESPONSE	GO_ORGAN_OR_TISSUE_SPECIFIC_IMMUNE_RESPONSE	30	-0.756512	-1.85392	0.000206343	0.00573328	0.0049876	1636	tags=43%, list=8%, signal=40%	NOS2/PIGR/APOA4/IL6/RAB17/FFAR3/FFAR2/GCNT3/DEFB1/LTF/CAMP/C17orf99/XCL1
GO_REGULATION_OF_T_CELL_CHEMOTAXIS	GO_REGULATION_OF_T_CELL_CHEMOTAXIS	GO_REGULATION_OF_T_CELL_CHEMOTAXIS	17	-0.848624	-1.84107	0.000221719	0.00613341	0.0053357	903	tags=47%, list=5%, signal=45%	CCL21/CCL5/TNFSF14/CXCL10/CXCL13/CCR2/XCL1/XCL2
GO_INTERLEUKIN_10_PRODUCTION	GO_INTERLEUKIN_10_PRODUCTION	GO_INTERLEUKIN_10_PRODUCTION	53	-0.667891	-1.82146	0.000222569	0.00613341	0.0053357	2334	tags=49%, list=12%, signal=43%	F2RL1/LGALS9/TNFRSF21/TYROBP/LILRA5/JAK3/TSLP/FCER1G/TLR2/TLR4/PYCARD/SYK/LILRB1/CLEC7A/SASH3/CD274/HGF/IL12B/FCGR2B/LGALS9C/PDCD1LG2/CD28/IRF4/TIGIT/CD40LG/XCL1
GO_MHC_PROTEIN_COMPLEX_BINDING	GO_MHC_PROTEIN_COMPLEX_BINDING	GO_MHC_PROTEIN_COMPLEX_BINDING	25	-0.790688	-1.87382	0.000231027	0.00634051	0.00551586	3599	tags=68%, list=18%, signal=56%	ANXA11/HLA-DMB/TAPBPL/CD160/HLA-DMA/CD74/HLA-DRA/HLA-DRB1/LILRB1/KLRC2/LILRB2/HLA-DOA/CD8A/KLRD1/HLA-DOB/KLRC1/MS4A1
GO_REGULATION_OF_B_CELL_RECEPTOR_SIGNALING_PATHWAY	GO_REGULATION_OF_B_CELL_RECEPTOR_SIGNALING_PATHWAY	GO_REGULATION_OF_B_CELL_RECEPTOR_SIGNALING_PATHWAY	26	-0.759456	-1.79604	0.000240384	0.0065705	0.00571594	3503	tags=54%, list=18%, signal=44%	PRKCH/LPXN/FOXP1/PRKCB/LYN/CD300A/NFAM1/PTPN22/FCGR2B/BLK/GCSAM/STAP1/GCSAML/FCRL3
GO_EMBRYONIC_SKELETAL_JOINT_DEVELOPMENT	GO_EMBRYONIC_SKELETAL_JOINT_DEVELOPMENT	GO_EMBRYONIC_SKELETAL_JOINT_DEVELOPMENT	14	0.867538	1.74588	0.000255694	0.00696067	0.00605536	675	tags=50%, list=3%, signal=48%	HOXC11/COL2A1/BMP7/IHH/HOXA11/SHOX2/NOG
GO_POSITIVE_REGULATION_OF_LYMPHOCYTE_DIFFERENTIATION	GO_POSITIVE_REGULATION_OF_LYMPHOCYTE_DIFFERENTIATION	GO_POSITIVE_REGULATION_OF_LYMPHOCYTE_DIFFERENTIATION	93	-0.57163	-1.71002	0.000260477	0.0070623	0.00614377	2269	tags=37%, list=12%, signal=33%	MDK/LGALS9/CD74/CD86/IL18/IL2/ANXA1/INPP5D/RUNX3/CD80/IL15/NCKAP1L/LILRB4/SYK/BTK/SASH3/NFKBIZ/TOX/ZAP70/PTPRC/PIK3R6/LILRB2/IL7/IL12B/IL12RB1/NLRP3/IL12A/CD27/RHOH/IFNG/VNN1/IL2RA/CCL19/TESPA1
GO_POSITIVE_REGULATION_OF_NIK_NF_KAPPAB_SIGNALING	GO_POSITIVE_REGULATION_OF_NIK_NF_KAPPAB_SIGNALING	GO_POSITIVE_REGULATION_OF_NIK_NF_KAPPAB_SIGNALING	75	-0.61389	-1.78231	0.000263478	0.00711495	0.00618958	3486	tags=32%, list=18%, signal=26%	TLR6/MAS1/NOD2/TREM2/NOD1/SASH1/CHI3L1/LGALS9/GREM1/IL18/HAVCR2/TLR2/TLR4/CD14/NLRP12/TNFSF15/IL12B/IL1B/TNFSF14/TLR7/CD27/TNF/CCL19/EDAR
GO_SISTER_CHROMATID_SEGREGATION	GO_SISTER_CHROMATID_SEGREGATION	GO_SISTER_CHROMATID_SEGREGATION	172	0.517914	1.58516	0.00026539	0.00713792	0.00620956	4776	tags=40%, list=24%, signal=30%	RAD21L1/MAPK15/USP44/DLGAP5/KIF14/SMC1B/TEX14/NEK2/KIF18B/KIF18A/NEK6/BUB1/CDT1/AXIN2/NDC80/CDC20/HORMAD2/BUB1B/TRIP13/NCAPG/NUF2/RMI2/CDCA8/KIF4A/KIF25/KIF23/PLK1/NCAPH/AURKB/PRC1/KIFC1/KIF2C/REC8/CDCA5/PTTG1/STAG3/AURKC/CENPF/CCNB1/PSRC1/SPAG5/TTK/TOP2A/ESCO2/ZWINT/BUB3/KNSTRN/TACC3/CHMP4A/FEN1/ANKRD53/MAD2L1/CDC26/CENPE/FBXO5/RACGAP1/CENPK/MAP10/DSCC1/RAN/SMC4/PPP2R1A/AKAP8L/GEN1/CDC6/RAB11A/C…
GO_LIPOPOLYSACCHARIDE_MEDIATED_SIGNALING_PATHWAY	GO_LIPOPOLYSACCHARIDE_MEDIATED_SIGNALING_PATHWAY	GO_LIPOPOLYSACCHARIDE_MEDIATED_SIGNALING_PATHWAY	58	-0.651403	-1.78289	0.000274371	0.00734226	0.00638732	2772	tags=47%, list=14%, signal=40%	TGFB1/CD36/SASH1/NOS3/LYN/IRAK2/IL18/TLR2/CD6/LILRA2/CCL3/TLR4/HCK/PRKCA/CCL2/SCIMP/CARD16/CD14/LY86/CD180/PTAFR/CCL5/LY96/PTPN22/IL1B/LTF/TNF
GO_REGULATION_OF_ANTIGEN_PROCESSING_AND_PRESENTATION	GO_REGULATION_OF_ANTIGEN_PROCESSING_AND_PRESENTATION	GO_REGULATION_OF_ANTIGEN_PROCESSING_AND_PRESENTATION	20	-0.821788	-1.84546	0.000275171	0.00734226	0.00638732	3468	tags=90%, list=18%, signal=74%	THBS1/TAPBPL/HFE/NOD2/TREM2/NOD1/CD74/FGL2/WAS/PYCARD/LILRB2/CCL21/HLA-DOA/CD68/FCGR2B/HLA-DOB/CCR7/CCL19
GO_ANTIMICROBIAL_HUMORAL_RESPONSE	GO_ANTIMICROBIAL_HUMORAL_RESPONSE	GO_ANTIMICROBIAL_HUMORAL_RESPONSE	106	-0.55559	-1.69434	0.000278186	0.00739338	0.00643179	1397	tags=27%, list=7%, signal=26%	SEMG2/PF4V1/RNASE6/DMBT1/LYZ/CXCL2/REG3A/GNLY/FGA/LCN2/CXCL3/ITLN1/HTN3/CXCL6/CXCL1/CXCL10/CXCL5/DEFB1/CXCL9/LTF/CAMP/CXCL11/CCL13/CXCL13/PI3/SEMG1/SLPI/CTSG/REG3G
GO_INTERLEUKIN_1_PRODUCTION	GO_INTERLEUKIN_1_PRODUCTION	GO_INTERLEUKIN_1_PRODUCTION	101	-0.566606	-1.71481	0.000291878	0.00772672	0.00672178	3509	tags=57%, list=18%, signal=47%	NLRC4/SIRPA/IFI16/ABCA1/HSPB1/TLR6/GSDMD/RIPK2/GAS6/ACP5/NOD2/TREM2/NOD1/FOXP1/CD36/ARRB2/P2RX7/MEFV/F2RL1/LGALS9/GSTP1/TYROBP/LILRA5/HAVCR2/NLRP1/ANXA1/LILRA2/CCL3/NLRP10/TLR4/CARD16/MNDA/NLRP12/PYCARD/NLRP7/ORM1/CMA1/GHRL/CLEC7A/CASP1/TMEM106A/ORM2/CD33/AIM2/NLRP3/CX3CR1/IL1B/GBP5/IL10/SUCNR1/IFNG/TLR8/CARD17/PYDC1/CCR7/IGF1/CCL19/PYHIN1
GO_CHEMOKINE_PRODUCTION	GO_CHEMOKINE_PRODUCTION	GO_CHEMOKINE_PRODUCTION	83	-0.575475	-1.6993	0.000293917	0.00775019	0.0067422	3261	tags=48%, list=17%, signal=40%	C5/TWIST1/IL4R/TREM2/FOXP1/S100A9/EPHA2/LRP1/MEFV/F2RL1/IL33/LGALS9/GSTP1/CD74/IL18/HAVCR2/TSLP/TRPV4/TLR2/TLR4/AIF1/CSF1R/PYCARD/SYK/CLEC7A/MBP/POSTN/IL6/IL7/FFAR3/CXCL6/ACKR1/IL1B/FFAR2/MCOLN2/TLR7/IL10/TNF/IFNG/ADCYAP1
GO_MUSCLE_FILAMENT_SLIDING	GO_MUSCLE_FILAMENT_SLIDING	GO_MUSCLE_FILAMENT_SLIDING	39	0.731521	1.79752	0.000301103	0.00790866	0.00688006	1211	tags=36%, list=6%, signal=34%	MYH4/TNNI3/MYH2/MYH6/MYH7/TNNT1/MYLK2/MYL2/DES/TNNC1/MYH8/ACTN2/MYL3/MYBPC3
GO_LYMPHOCYTE_HOMEOSTASIS	GO_LYMPHOCYTE_HOMEOSTASIS	GO_LYMPHOCYTE_HOMEOSTASIS	60	-0.629831	-1.73115	0.000305619	0.00799603	0.00695606	2664	tags=40%, list=14%, signal=35%	LAT/P2RX7/LYN/LGALS9/CD74/BCL2/JAK3/IL2/SLC40A1/SPTA1/TCIRG1/CORO1A/NCKAP1L/RIPK3/DOCK11/PMAIP1/CACNA1F/TNFRSF17/TNFSF14/TNFRSF13B/IL2RA/GAPT/SIT1/GPR174
GO_CARDIAC_CHAMBER_DEVELOPMENT	GO_CARDIAC_CHAMBER_DEVELOPMENT	GO_CARDIAC_CHAMBER_DEVELOPMENT	165	0.521471	1.58596	0.000319153	0.00831179	0.00723076	2998	tags=29%, list=15%, signal=25%	TBX5/POU4F1/TNNI3/ISL1/BMP7/HAND1/MYH6/GATA4/MYH7/HAND2/FGF8/NKX2-5/SHOX2/MYL2/COL11A1/NOG/TNNC1/TBX1/GREB1L/MYL3/SLIT2/MYBPC3/GATA3/PDE2A/FGFR2/OVOL2/GRHL2/WNT11/NPY5R/WNT5A/BMP4/RYR2/SALL1/DNAH11/XIRP2/TBX3/KCNK2/SOX11/CAV3/FOXH1/SALL4/LRP2/SMO/TGFB2/VANGL2/FHL2/ROBO2/LTBP1
GO_CELLULAR_GLUCOSE_HOMEOSTASIS	GO_CELLULAR_GLUCOSE_HOMEOSTASIS	GO_CELLULAR_GLUCOSE_HOMEOSTASIS	138	0.534838	1.59118	0.00032016	0.00831179	0.00723076	2639	tags=22%, list=13%, signal=19%	PDX1/RFX6/PCK1/VSNL1/FOXA2/FOXA3/GATA4/PAX2/FGF21/GRIK5/CARTPT/LIN28A/MLXIPL/GJB6/ADRA2A/GCK/NR1H4/GCG/CPB2/GHRHR/EPHA5/BAIAP3/HMGCR/GPLD1/BRSK2/SYBU/ADCY8/KCNB1/AACS/ERN1
GO_T_CELL_SELECTION	GO_T_CELL_SELECTION	GO_T_CELL_SELECTION	47	-0.676492	-1.77574	0.000322318	0.00833565	0.00725151	1891	tags=49%, list=10%, signal=44%	BCL2/DOCK2/IL15/LOXL3/BATF/CD4/SYK/IL6/ZAP70/PTPRC/SPN/IL12B/IL12RB1/CD28/CD3E/SLAMF6/LY9/CCR7/CD3D/TBX21/IRF4/CD3G/THEMIS
GO_REGULATION_OF_PRODUCTION_OF_MOLECULAR_MEDIATOR_OF_IMMUNE_RESPONSE	GO_REGULATION_OF_PRODUCTION_OF_MOLECULAR_MEDIATOR_OF_IMMUNE_RESPONSE	GO_REGULATION_OF_PRODUCTION_OF_MOLECULAR_MEDIATOR_OF_IMMUNE_RESPONSE	136	-0.524125	-1.6462	0.000349817	0.00901215	0.00784003	3312	tags=38%, list=17%, signal=32%	TNFRSF14/HFE/IL4R/HLA-E/NOD2/TGFB1/TNFRSF1B/CD40/CD36/IRAK3/CD160/GPRC5B/HLA-F/TNFSF13/F2RL1/IL33/CD74/RBP4/ANGPT1/IL18/JAK3/IL2/FCER1G/TLR4/MZB1/SCIMP/KIR2DL4/BTK/LILRB1/SASH3/APOA2/CLCF1/IL6/CD226/PTPRC/CD96/IFNB1/FFAR3/NLRP3/FCGR2B/IL1B/FFAR2/CD28/IL10/TNF/TBX21/C17orf99/CD244/FCRL3/CCR2/CD40LG/XCL1
GO_REGULATION_OF_CD4_POSITIVE_ALPHA_BETA_T_CELL_ACTIVATION	GO_REGULATION_OF_CD4_POSITIVE_ALPHA_BETA_T_CELL_ACTIVATION	GO_REGULATION_OF_CD4_POSITIVE_ALPHA_BETA_T_CELL_ACTIVATION	59	-0.63658	-1.73978	0.000357641	0.00917855	0.00798478	2267	tags=51%, list=12%, signal=45%	RIPK2/LGALS9B/IL4R/PRKCQ/NFKBID/CD160/TGFBR2/LGALS9/CD86/IL18/JAK3/IL2/ANXA1/RUNX3/CD80/LOXL3/NCKAP1L/SASH3/NFKBIZ/CD274/IL12B/IL12RB1/NLRP3/LGALS9C/IL27/IFNG/TBX21/IRF4/CCL19/XCL1
GO_HEART_MORPHOGENESIS	GO_HEART_MORPHOGENESIS	GO_HEART_MORPHOGENESIS	247	0.475659	1.50442	0.000375361	0.00959668	0.00834853	2498	tags=22%, list=13%, signal=20%	TBX5/POU4F1/GATA5/COL2A1/TNNI3/ISL1/BMP7/HAND1/MYH6/IHH/GATA4/MYH7/FOXN4/CCDC103/HAND2/LEFTY1/FGF8/TBR1/NKX2-5/NODAL/MYLK2/SHOX2/MYL2/WNT3A/COL11A1/SHH/NOG/TNNC1/TBX1/MYL3/SLIT2/MYBPC3/GATA3/FGFR2/OVOL2/DKK1/GRHL2/WNT11/NPY5R/WNT5A/BMP4/RYR2/DNAH11/OLFM1/XIRP2/TBX3/SOX11/DNAAF1/AXIN2/FLRT2/MSX1/TCAP/CAV3/FOXH1/STIL
GO_TUMOR_NECROSIS_FACTOR_SUPERFAMILY_CYTOKINE_PRODUCTION	GO_TUMOR_NECROSIS_FACTOR_SUPERFAMILY_CYTOKINE_PRODUCTION	GO_TUMOR_NECROSIS_FACTOR_SUPERFAMILY_CYTOKINE_PRODUCTION	150	-0.510704	-1.6206	0.000395582	0.0100753	0.00876494	3259	tags=47%, list=17%, signal=39%	HSPB1/THBS1/RIPK2/ARHGEF2/TWIST1/GAS6/ACP5/PIK3R1/HLA-E/NOD2/TREM2/NOD1/FOXP1/AXL/CARD9/LRRK2/CD36/CLEC4A/ARRB2/IRAK3/PTPN6/GPNMB/TLR1/CYBA/NLRC3/C5AR2/LGALS9/GSTP1/LILRA4/CD86/TYROBP/LILRA5/ANGPT1/PTPRJ/HAVCR2/FCER1G/TLR2/LILRA2/CCL3/TLR4/CD14/PYCARD/ORM1/SYK/CYBB/LILRB1/GHRL/TNFRSF8/CLEC7A/SASH3/CD274/PTPRC/PTAFR/SPN/TMEM106A/ORM2/LY96/IL12B/CD33/PTPN22/CX3CR1/LTF/IL10/IFNG/CD2/GPR18/IGF1/CCL19…
GO_PROTEIN_COMPLEX_INVOLVED_IN_CELL_ADHESION	GO_PROTEIN_COMPLEX_INVOLVED_IN_CELL_ADHESION	GO_PROTEIN_COMPLEX_INVOLVED_IN_CELL_ADHESION	34	-0.723255	-1.81951	0.000405457	0.0102879	0.00894984	2827	tags=53%, list=14%, signal=45%	ITGA10/ITGA5/ITGA3/LYN/ITGAX/ITGB4/ITGB2/CD80/ITGB3/ITGAL/ITGA4/ITGAM/ITGB6/ITGB7/CD28/TSPAN32/ITGAD/CTLA4
GO_POSITIVE_REGULATION_OF_LYMPHOCYTE_CHEMOTAXIS	GO_POSITIVE_REGULATION_OF_LYMPHOCYTE_CHEMOTAXIS	GO_POSITIVE_REGULATION_OF_LYMPHOCYTE_CHEMOTAXIS	21	-0.795581	-1.80311	0.000409301	0.0103464	0.00900073	1667	tags=48%, list=8%, signal=44%	CCL3/CCL4/CCL21/CCL5/TNFSF14/CXCL13/CCR2/CCL7/XCL1/XCL2
GO_POSITIVE_REGULATION_OF_T_CELL_MEDIATED_CYTOTOXICITY	GO_POSITIVE_REGULATION_OF_T_CELL_MEDIATED_CYTOTOXICITY	GO_POSITIVE_REGULATION_OF_T_CELL_MEDIATED_CYTOTOXICITY	25	-0.776474	-1.84014	0.000424607	0.0106563	0.0092703	987	tags=40%, list=5%, signal=38%	PTPRC/AZGP1/IL12B/IL12RB1/IL12A/CD1A/CD1B/XCL1/CD1C/CD1E
GO_NEGATIVE_REGULATION_OF_RESPONSE_TO_EXTERNAL_STIMULUS	GO_NEGATIVE_REGULATION_OF_RESPONSE_TO_EXTERNAL_STIMULUS	GO_NEGATIVE_REGULATION_OF_RESPONSE_TO_EXTERNAL_STIMULUS	355	-0.411299	-1.42418	0.000424729	0.0106563	0.0092703	2847	tags=28%, list=14%, signal=25%	SERPING1/SEMA5A/MMP26/NOS3/ARRB2/IRAK3/SIGLEC10/ETS1/HLA-F/HRG/ABAT/CD200/PADI2/FGB/PROS1/NLRC3/MEFV/PLAUR/RTN4RL1/C5AR2/MDK/LGALS9/GSTP1/THBD/EPPK1/TFPI/PRKG1/SEMA3E/RNF125/SLC6A3/ADCY7/GREM1/SPX/SMPDL3B/METRNL/HAVCR2/SEMA3G/SEMA3D/IL2/F2/SEMA4A/FGL2/VSIG4/UBASH3B/ADTRP/LILRA2/PLAT/TEK/KLRK1/AIF1/CCL2/PTGER4/CARD16/PHLDB2/CD109/SLAMF8/NLRP12/KIR2DL4/PYCARD/NLRP7/PLAU/LRFN5/GPER1/FABP7/LILRB1/GHR…
GO_SECOND_MESSENGER_MEDIATED_SIGNALING	GO_SECOND_MESSENGER_MEDIATED_SIGNALING	GO_SECOND_MESSENGER_MEDIATED_SIGNALING	412	-0.401821	-1.40439	0.000429838	0.0107444	0.00934694	2080	tags=25%, list=11%, signal=23%	RCAN2/PRKG1/RAMP3/LAT2/OR51E2/EFHB/CCR6/CLIC2/ADCY7/RCAN3/GUCY1A2/PTPRJ/SLC8A1/DMTN/TBC1D10C/RGS2/DRD5/TCP11/MCTP1/RXFP2/AGT/SOX9/CCL3/GNG2/NOS2/HRH1/CCR10/PRKCA/PDZD3/PTGER4/ITPR3/NOS1/PTGER3/CCL4/CD4/MCTP2/MTNR1B/CRH/SYK/GPER1/PLEK/BTK/S1PR4/CALCB/CMKLR1/PEX5L/CCR1/CALCA/ZAP70/PTPRC/TRDN/ACKR4/AVPR1A/ADRB2/GPR26/APLNR/SULT1A3/SLA2/JPH4/P2RY6/P2RY12/FPR1/MC4R/ADRA1A/PTGER2/CX3CR1/HTR2B/GPR65/CAS…
GO_REACTIVE_NITROGEN_SPECIES_METABOLIC_PROCESS	GO_REACTIVE_NITROGEN_SPECIES_METABOLIC_PROCESS	GO_REACTIVE_NITROGEN_SPECIES_METABOLIC_PROCESS	75	-0.603792	-1.75299	0.000451298	0.011239	0.00977725	2829	tags=33%, list=14%, signal=29%	CAV1/CD36/NOS3/ICAM1/SLC7A2/CYP1B1/ITGB2/TLR2/AGT/TLR4/NOS2/KLRK1/AIF1/NOS1/CLEC7A/TMEM106A/PTGS2/CPS1/CX3CR1/IL1B/KLRC4-KLRK1/IL10/TNF/IFNG/AGXT2
GO_MHC_CLASS_II_PROTEIN_COMPLEX	GO_MHC_CLASS_II_PROTEIN_COMPLEX	GO_MHC_CLASS_II_PROTEIN_COMPLEX	14	-0.851466	-1.76734	0.000466108	0.011565	0.0100608	2507	tags=93%, list=13%, signal=81%	HLA-DMA/CD74/HLA-DRA/HLA-DPB1/HLA-DPA1/HLA-DRB1/HLA-DQB1/HLA-DQA1/HLA-DRB5/HLA-DOA/HLA-DQB2/HLA-DOB/HLA-DQA2
GO_POSITIVE_REGULATION_OF_LEUKOCYTE_DIFFERENTIATION	GO_POSITIVE_REGULATION_OF_LEUKOCYTE_DIFFERENTIATION	GO_POSITIVE_REGULATION_OF_LEUKOCYTE_DIFFERENTIATION	146	-0.49788	-1.5739	0.000469075	0.0115958	0.0100876	3239	tags=40%, list=16%, signal=33%	GAS6/IL4R/ZBTB46/IL20/TREM2/NFKBID/TGFB1/AXL/IL7R/IL17A/TGFBR2/FES/MDK/LGALS9/CD74/HCLS1/CD86/TYROBP/IL18/IL2/ANXA1/INPP5D/RUNX3/EVI2B/KITLG/CSF1/GPR68/CD80/IL15/PRKCA/CD4/NCKAP1L/LILRB4/SYK/BTK/SASH3/NFKBIZ/CCR1/ROR2/TOX/ZAP70/PTPRC/PIK3R6/LILRB2/IL7/IL12B/IL12RB1/NLRP3/IL12A/CD27/RHOH/TNF/IFNG/VNN1/TNFSF11/IL2RA/CCL19/TESPA1
GO_SPECIFICATION_OF_SYMMETRY	GO_SPECIFICATION_OF_SYMMETRY	GO_SPECIFICATION_OF_SYMMETRY	129	0.542648	1.60283	0.000476746	0.0117352	0.0102089	2498	tags=25%, list=13%, signal=22%	GREM2/HAND1/IHH/GATA4/NKX3-2/FOXN4/CCDC103/HAND2/LEFTY1/FGF8/TBR1/TDGF1/NKX2-5/NODAL/DRC1/WNT3A/SHH/TBX1/PCSK6/MMP21/WNT8B/OVOL2/WNT5A/BMP4/CCDC151/FGF10/DNAH11/TBX3/RIPPLY2/DNAAF1/FOXH1/STIL
GO_POSITIVE_REGULATION_OF_CHEMOKINE_PRODUCTION	GO_POSITIVE_REGULATION_OF_CHEMOKINE_PRODUCTION	GO_POSITIVE_REGULATION_OF_CHEMOKINE_PRODUCTION	55	-0.640767	-1.74604	0.000478205	0.0117352	0.0102089	2322	tags=45%, list=12%, signal=40%	IL33/LGALS9/CD74/HAVCR2/TSLP/TRPV4/TLR2/TLR4/AIF1/CSF1R/PYCARD/SYK/CLEC7A/MBP/POSTN/IL6/IL7/FFAR3/IL1B/FFAR2/MCOLN2/TLR7/TNF/IFNG/ADCYAP1
GO_SUCKLING_BEHAVIOR	GO_SUCKLING_BEHAVIOR	GO_SUCKLING_BEHAVIOR	13	0.874248	1.73651	0.000482145	0.0117889	0.0102556	1528	tags=46%, list=8%, signal=43%	CNTFR/POU4F1/HAND2/HELT/DACH1/GRIN1
GO_REGULATION_OF_EXTRINSIC_APOPTOTIC_SIGNALING_PATHWAY	GO_REGULATION_OF_EXTRINSIC_APOPTOTIC_SIGNALING_PATHWAY	GO_REGULATION_OF_EXTRINSIC_APOPTOTIC_SIGNALING_PATHWAY	152	-0.491979	-1.56685	0.000504658	0.0122946	0.0106956	1681	tags=31%, list=9%, signal=29%	LGALS3/FYN/ACVR1/TNFSF10/THBS1/EYA2/GFRAL/ARHGEF2/TMBIM1/SRPX/ITPRIP/TNFSF12/ATF3/CAV1/FAS/NOS3/ICAM1/FGB/GSTP1/BCL2/AGT/AR/PYCARD/GPER1/ZSWIM2/DBH/PMAIP1/PTPRC/TMC8/FGA/IL7/EYA1/G0S2/HGF/FAIM2/IL1B/SCG2/BMP5/IL1A/BMPR1B/SFRP2/MAL/TNF/IGF1/GATA1/CSF2/FASLG
GO_PROTEIN_KINASE_B_SIGNALING	GO_PROTEIN_KINASE_B_SIGNALING	GO_PROTEIN_KINASE_B_SIGNALING	241	-0.44467	-1.48829	0.000519717	0.0126158	0.010975	3500	tags=34%, list=18%, signal=28%	PEAR1/THBS1/FGF2/PHLDA3/GFRAL/PDGFB/SH2B3/GAS6/GDF15/PIK3R1/PIK3C2B/TGFB1/AXL/CD40/AKR1C3/SEMA5A/RRAS/SLC9A3R1/ARRB2/EPHA2/NRG4/KDR/CHI3L1/KL/IL26/ERBB3/HPSE/EREG/PIK3R5/HCLS1/F3/CD86/RAMP3/ANGPT1/IL18/PTPRJ/GCNT2/BTC/ADTRP/MET/SOX9/CCL3/TEK/KITLG/PIK3CD/VAV1/CD80/FGF7/CCL2/EGF/NTRK1/PIK3AP1/OSM/TGFA/MST1R/GPER1/RAC2/AKR1C2/PIK3CG/FGF1/TNFAIP8L3/CCL21/CCL5/HGF/FGF5/LCK/P2RY12/PKHD1/CX3CR1/IL1B/ER…
GO_SKELETAL_SYSTEM_MORPHOGENESIS	GO_SKELETAL_SYSTEM_MORPHOGENESIS	GO_SKELETAL_SYSTEM_MORPHOGENESIS	234	0.485256	1.52602	0.000527984	0.0127704	0.0111095	3448	tags=32%, list=17%, signal=27%	HOXC11/NPPC/COL2A1/BMP7/COL20A1/IHH/NKX3-2/HOXA11/DLX2/ALX4/NODAL/SFRP1/HOXD10/BARX2/SHOX2/SP5/COMP/COL11A1/GSC/NOG/WNT10B/LHX1/TBX1/HOXB8/ACAN/TBX4/HOXC9/HOXA7/NEUROG1/ALPL/FGFR2/MBL2/HOXB5/BMP6/HOXC8/GRHL2/FGFR3/BMP4/HOXA6/FBN2/MATN3/HOXB6/HYAL1/HOXB7/HHIP/RIPPLY2/IRX5/SOX11/AXIN2/CYP26B1/MSX1/HOXD3/INSIG1/IFITM5/FLVCR1/HOXD9/FGF6/MMP13/ALX1/COL13A1/SCARA3/TCF15/COL7A1/HOXC4/MYF5/HOXD4/POC1A/HO…
GO_RESPONSE_TO_RETINOIC_ACID	GO_RESPONSE_TO_RETINOIC_ACID	GO_RESPONSE_TO_RETINOIC_ACID	109	0.558696	1.61087	0.000565379	0.0135919	0.0118241	2636	tags=29%, list=13%, signal=26%	PCK1/PAX2/GJB3/RORB/ASCL1/WNT3A/HSD17B2/WNT6/BRINP2/WNT10B/BRINP3/GJB2/TBX1/WNT8B/FGFR2/RXRG/PTK6/FZD10/MYOG/DKK1/BMP6/NTRK3/WNT11/WNT3/WNT5A/LRAT/WNT8A/CYP26B1/LTK/TRIML2/CYP26A1/WNT7B
GO_TERTIARY_GRANULE_MEMBRANE	GO_TERTIARY_GRANULE_MEMBRANE	GO_TERTIARY_GRANULE_MEMBRANE	71	-0.610808	-1.76289	0.000568909	0.0135919	0.0118241	2584	tags=38%, list=13%, signal=33%	RAP2B/PTPRB/TRPM2/CYBA/ITGAX/TMC6/CD300A/ITGB2/FCER1G/CD53/VAMP8/CD177/LAIR1/PLAU/ATP8B4/CYBB/SIGLEC14/PTAFR/ITGAM/LILRB2/FCAR/CD33/CLEC4D/SIGLEC5/GPR84/FPR2/CLEC12A
GO_NATURAL_KILLER_CELL_ACTIVATION	GO_NATURAL_KILLER_CELL_ACTIVATION	GO_NATURAL_KILLER_CELL_ACTIVATION	83	-0.567166	-1.67476	0.00057019	0.0135919	0.0118241	1997	tags=35%, list=10%, signal=32%	IL21R/HLA-F/FGR/UNC13D/TYROBP/IL18/ITGB2/HAVCR2/IL2/PIK3CD/IL15/CORO1A/PRDM1/KLRK1/TOX/PTPRC/IL12B/IFNB1/IFNE/PTPN22/IL12A/KLRC4-KLRK1/SLAMF7/CD2/KLRF2/CD244/ZNF683/NCR1/NCR3
GO_REGULATION_OF_LEUKOCYTE_APOPTOTIC_PROCESS	GO_REGULATION_OF_LEUKOCYTE_APOPTOTIC_PROCESS	GO_REGULATION_OF_LEUKOCYTE_APOPTOTIC_PROCESS	83	-0.567056	-1.67444	0.00057019	0.0135919	0.0118241	3262	tags=46%, list=17%, signal=38%	HCAR2/GAS6/MEF2C/NOD2/PRKCQ/NFKBID/FOXP1/AXL/IL7R/P2RX7/IRF7/LYN/LGALS9/GIMAP8/CD74/HCLS1/JAK3/IL2/ANXA1/FCER1G/KITLG/PIK3CD/CXCL12/BIRC7/RIPK3/BTK/LILRB1/CD274/CCL21/CCL5/CD27/IL10/CCR5/PDCD1/CCR7/CXCR2/CCL19/CD3G
GO_NEURAL_TUBE_DEVELOPMENT	GO_NEURAL_TUBE_DEVELOPMENT	GO_NEURAL_TUBE_DEVELOPMENT	159	0.509088	1.54256	0.000572056	0.0135919	0.0118241	2928	tags=22%, list=15%, signal=19%	BMP7/EN1/LHX2/FOXB1/PAX2/PAX7/FGF8/GBX2/NODAL/SFRP1/WNT3A/GSC/SHH/NOG/SHROOM3/SALL2/OVOL2/GRHL3/GRHL2/WNT5A/BMP4/TRIM71/SOX11/STIL/SALL4/CHRD/LRP2/DACT1/ALX1/CTHRC1/SMO/PHGDH/TGFB2/WNT1/VANGL2
GO_POSITIVE_REGULATION_OF_JNK_CASCADE	GO_POSITIVE_REGULATION_OF_JNK_CASCADE	GO_POSITIVE_REGULATION_OF_JNK_CASCADE	134	-0.517857	-1.62608	0.000575781	0.0136322	0.0118592	2344	tags=20%, list=12%, signal=18%	TNFRSF11A/F2RL1/MDFIC/IL36B/IL1RN/TRPV4/TLR4/FGD2/PYCARD/BIRC7/SYK/ROR2/CCL21/NCF1/FCGR2B/IL1B/SEMA3A/IL1A/CD27/ARHGEF5/TNF/CCR7/TNFSF11/CCL19/EDAR/SLAMF1/CD40LG
GO_DEFENSE_RESPONSE_TO_VIRUS	GO_DEFENSE_RESPONSE_TO_VIRUS	GO_DEFENSE_RESPONSE_TO_VIRUS	233	-0.444195	-1.48341	0.000581222	0.0137128	0.0119293	3741	tags=28%, list=19%, signal=23%	ATG7/UNC93B1/IFI16/FLNA/LYST/IFNL3/APOBEC3F/SAMHD1/IFNW1/TRIM38/DDX60/NLRC5/IFI44L/AICDA/IFITM1/CARD9/CD40/TRIM34/CD207/OAS2/SLFN11/IRF7/F2RL1/UNC13D/IL33/IRF1/GBP1/RNF125/BCL2/IRF5/FGL2/IFNL1/BIRC3/GBP3/IL15/MX2/TRIM15/RTP4/TRIM22/APOBEC3G/RNASE6/PYCARD/DMBT1/LILRB1/IL6/PMAIP1/PTPRC/APOBEC3D/IL12B/IL12RB1/IFNB1/IFNE/PRF1/AIM2/APOBEC3H/NLRP3/IL1B/CXCL10/CXCL9/IL27/TLR7/TSPAN32/IFNG/TLR8/IL2RA
GO_NEGATIVE_REGULATION_OF_VIRAL_LIFE_CYCLE	GO_NEGATIVE_REGULATION_OF_VIRAL_LIFE_CYCLE	GO_NEGATIVE_REGULATION_OF_VIRAL_LIFE_CYCLE	79	-0.56899	-1.66946	0.000584412	0.0137274	0.011942	1461	tags=18%, list=7%, signal=16%	TRIM15/APOBEC3G/FCN1/BTBD17/APOBEC3D/APCS/CCL5/IFNB1/APOBEC3H/LTF/TNF/CCL8/TRIM31/SLPI
GO_MHC_PROTEIN_COMPLEX	GO_MHC_PROTEIN_COMPLEX	GO_MHC_PROTEIN_COMPLEX	19	-0.800745	-1.77589	0.000585926	0.0137274	0.011942	2546	tags=84%, list=13%, signal=73%	HLA-DMB/HLA-E/HLA-F/HLA-DMA/CD74/HLA-DRA/HLA-DPB1/HLA-DPA1/HLA-DRB1/HLA-DQB1/HLA-DQA1/HLA-DRB5/HLA-DOA/HLA-DQB2/HLA-DOB/HLA-DQA2
GO_ENDOSOME_MEMBRANE	GO_ENDOSOME_MEMBRANE	GO_ENDOSOME_MEMBRANE	460	-0.391114	-1.37396	0.000589929	0.0137732	0.0119819	2881	tags=16%, list=15%, signal=14%	RAB11FIP4/MYO1B/CAV1/PLEKHF1/CD207/RAB31/MMD/RAP2B/HLA-F/ZDHHC2/GPNMB/IRF7/HLA-DMA/ANXA8/STEAP2/SORL1/GRB14/HLA-DRA/HLA-DPB1/IRAK2/OR51E2/ACAP1/HLA-DPA1/HLA-DRB1/ANXA1/RHOD/TBC1D3/STEAP4/TLR4/VAMP8/TCIRG1/HLA-DQB1/GIMAP5/MRC1/SLC9A9/FCGR1A/CHMP4C/CD14/TMEM184A/FGD2/NTRK1/KIR2DL4/NCF4/CLVS1/HLA-DQA1/HLA-DRB5/TYRP1/SLC30A3/CD274/PMEL/FCGR1B/DIO3/IKBKE/HLA-DOA/LY96/TMEM150B/ADRB2/KCNH1/RAB17/SLA2/CD…
GO_LEUKOCYTE_APOPTOTIC_PROCESS	GO_LEUKOCYTE_APOPTOTIC_PROCESS	GO_LEUKOCYTE_APOPTOTIC_PROCESS	105	-0.540418	-1.6473	0.000603405	0.0140391	0.0122132	3262	tags=40%, list=17%, signal=34%	HCAR2/GAS6/MEF2C/NOD2/PRKCQ/NFKBID/FOXP1/AXL/IL7R/P2RX7/IRF7/LYN/LGALS9/GIMAP8/CD74/HCLS1/TNFRSF21/JAK3/IL2/ANXA1/FCER1G/KITLG/PIK3CD/CXCL12/BIRC7/RIPK3/BTK/LILRB1/CD274/IL6/CCL21/CCL5/CD27/IL10/CCR5/PDCD1/CCR7/CXCR2/IL2RA/CCL19/CD3G/FASLG
GO_PEPTIDYL_TYROSINE_MODIFICATION	GO_PEPTIDYL_TYROSINE_MODIFICATION	GO_PEPTIDYL_TYROSINE_MODIFICATION	362	-0.405371	-1.40369	0.000616864	0.0142904	0.0124318	3443	tags=36%, list=17%, signal=30%	TNK2/PDGFB/RIPK2/SOCS3/ARHGEF2/BST1/DLG3/TXK/TNFRSF14/SH2B3/PRNP/GAS6/IL20/INSRR/TREM2/CSPG4/TGFB1/THY1/AXL/ACE/LRRK1/CD40/CAV1/TTN/CD36/ARRB2/TAL1/PTPN6/GPRC5B/EPHA2/PDGFD/HES5/ICAM1/KDR/RAP2B/ITGA5/HRG/FES/ERBB3/FGR/LYN/LRP4/EREG/CD74/HCLS1/AFAP1L2/STYK1/CD300A/CNTN1/CD44/LILRA5/ANGPT1/GREM1/IL18/ITGB2/PTPRJ/EPHA1/DMTN/CASS4/JAK3/ANGPT4/IL2/NTF3/TSLP/STAP2/IFNL1/MET/AGT/TEK/EPHB6/KITLG/CD80/IL1…
GO_VIRAL_GENOME_REPLICATION	GO_VIRAL_GENOME_REPLICATION	GO_VIRAL_GENOME_REPLICATION	117	-0.527576	-1.63192	0.000619533	0.0142904	0.0124318	3965	tags=25%, list=20%, signal=20%	OASL/IFITM2/FKBP6/ATG16L2/IFI16/IFNL3/APOBEC3F/TRIM38/AICDA/GAS6/IFITM1/NOTCH1/OAS2/PIK3C2G/BCL2/CCL2/APOBEC3G/BTBD17/APOBEC3D/CCL5/IFNB1/CD209/APOBEC3H/LTF/CD28/TNF/CCL8/SLPI/CXCR6
GO_FOREBRAIN_GENERATION_OF_NEURONS	GO_FOREBRAIN_GENERATION_OF_NEURONS	GO_FOREBRAIN_GENERATION_OF_NEURONS	62	0.634719	1.70623	0.000620584	0.0142904	0.0124318	2050	tags=32%, list=10%, signal=29%	LHX5/NR2E1/SOX1/SALL3/DLX2/FGF8/GBX2/TBR1/ASCL1/WNT3A/ARX/OTP/DLX1/SLIT2/LEF1/FGFR2/ASPM/WNT5A/BCL11B/SALL1
GO_INTERLEUKIN_12_PRODUCTION	GO_INTERLEUKIN_12_PRODUCTION	GO_INTERLEUKIN_12_PRODUCTION	57	-0.63292	-1.73533	0.000624938	0.0143416	0.0124763	2856	tags=51%, list=14%, signal=44%	CD40/CD36/ARRB2/IRAK3/MEFV/MDK/LGALS9/IRF1/LILRA5/JAK3/IRF5/TLR2/TLR4/SCIMP/IRF8/SYK/LILRB1/CLEC7A/CMKLR1/IL12B/IL10/LTB/IFNG/TLR8/CCR7/CCL19/TIGIT/SLAMF1/CD40LG
GO_G_PROTEIN_COUPLED_NUCLEOTIDE_RECEPTOR_ACTIVITY	GO_G_PROTEIN_COUPLED_NUCLEOTIDE_RECEPTOR_ACTIVITY	GO_G_PROTEIN_COUPLED_NUCLEOTIDE_RECEPTOR_ACTIVITY	13	-0.860777	-1.75613	0.000632436	0.0144152	0.0125404	1328	tags=69%, list=7%, signal=65%	GPR34/P2RY14/GPR87/PTAFR/P2RY6/P2RY12/P2RY13/GPR171/P2RY10
GO_G_PROTEIN_COUPLED_PURINERGIC_NUCLEOTIDE_RECEPTOR_SIGNALING_PATHWAY	GO_G_PROTEIN_COUPLED_PURINERGIC_NUCLEOTIDE_RECEPTOR_SIGNALING_PATHWAY	GO_G_PROTEIN_COUPLED_PURINERGIC_NUCLEOTIDE_RECEPTOR_SIGNALING_PATHWAY	13	-0.860777	-1.75613	0.000632436	0.0144152	0.0125404	1328	tags=69%, list=7%, signal=65%	GPR34/P2RY14/GPR87/PTAFR/P2RY6/P2RY12/P2RY13/GPR171/P2RY10
GO_SYNAPTIC_TRANSMISSION_CHOLINERGIC	GO_SYNAPTIC_TRANSMISSION_CHOLINERGIC	GO_SYNAPTIC_TRANSMISSION_CHOLINERGIC	31	0.75039	1.77466	0.000649889	0.014763	0.0128429	2079	tags=52%, list=11%, signal=46%	CHRNA4/CHRNA2/CHRNA3/CHRNA7/CHRND/CHRNB4/CHRFAM7A/CHRNG/TACR2/ACHE/CHRM3/CHRNA5/TAC1/RIC3/RAPSN/SLC5A7
GO_ANTIMICROBIAL_HUMORAL_IMMUNE_RESPONSE_MEDIATED_BY_ANTIMICROBIAL_PEPTIDE	GO_ANTIMICROBIAL_HUMORAL_IMMUNE_RESPONSE_MEDIATED_BY_ANTIMICROBIAL_PEPTIDE	GO_ANTIMICROBIAL_HUMORAL_IMMUNE_RESPONSE_MEDIATED_BY_ANTIMICROBIAL_PEPTIDE	65	-0.601298	-1.6848	0.000653923	0.0147953	0.012871	1397	tags=29%, list=7%, signal=27%	PF4V1/RNASE6/CXCL2/REG3A/GNLY/CXCL3/CXCL6/CXCL1/CXCL10/CXCL5/DEFB1/CXCL9/LTF/CAMP/CXCL11/CCL13/CXCL13/SEMG1/REG3G
GO_CARDIAC_CHAMBER_MORPHOGENESIS	GO_CARDIAC_CHAMBER_MORPHOGENESIS	GO_CARDIAC_CHAMBER_MORPHOGENESIS	124	0.550876	1.61532	0.000656577	0.0147953	0.012871	2957	tags=33%, list=15%, signal=28%	TBX5/POU4F1/TNNI3/ISL1/BMP7/HAND1/MYH6/GATA4/MYH7/HAND2/FGF8/NKX2-5/SHOX2/MYL2/COL11A1/NOG/TNNC1/TBX1/MYL3/SLIT2/MYBPC3/GATA3/FGFR2/OVOL2/GRHL2/WNT11/NPY5R/WNT5A/BMP4/RYR2/DNAH11/TBX3/SOX11/CAV3/FOXH1/LRP2/SMO/TGFB2/VANGL2/FHL2/ROBO2
GO_REGULATION_OF_PEPTIDYL_TYROSINE_PHOSPHORYLATION	GO_REGULATION_OF_PEPTIDYL_TYROSINE_PHOSPHORYLATION	GO_REGULATION_OF_PEPTIDYL_TYROSINE_PHOSPHORYLATION	249	-0.426377	-1.43103	0.000657913	0.0147953	0.012871	3443	tags=40%, list=17%, signal=34%	TNK2/PDGFB/RIPK2/SOCS3/ARHGEF2/BST1/DLG3/TNFRSF14/SH2B3/PRNP/GAS6/IL20/TREM2/CSPG4/TGFB1/THY1/ACE/LRRK1/CD40/CAV1/CD36/ARRB2/TAL1/PTPN6/GPRC5B/PDGFD/HES5/ICAM1/RAP2B/ITGA5/HRG/ERBB3/LYN/LRP4/EREG/CD74/HCLS1/AFAP1L2/CD300A/CNTN1/CD44/LILRA5/ANGPT1/GREM1/IL18/ITGB2/PTPRJ/DMTN/CASS4/ANGPT4/IL2/NTF3/TSLP/STAP2/IFNL1/AGT/KITLG/CD80/IL15/FCGR1A/FGF7/ITGB3/CSF1R/EGF/CD4/OSM/TGFA/SYK/GHRL/SAMSN1/CLCF1/IL…
GO_HOMEOSTASIS_OF_NUMBER_OF_CELLS	GO_HOMEOSTASIS_OF_NUMBER_OF_CELLS	GO_HOMEOSTASIS_OF_NUMBER_OF_CELLS	236	-0.447974	-1.49589	0.000666496	0.0149384	0.0129955	3272	tags=28%, list=17%, signal=23%	SH2B3/HCAR2/RASSF2/MEF2C/NOTCH1/DOCK10/MPL/AXL/KLHL10/IL7R/NOS3/TAL1/LAT/ETS1/P2RX7/PRDM14/CARD11/LYN/LGALS9/CD74/HCLS1/TRIM58/BCL2/DMTN/JAK3/AMPD3/IL2/ANXA1/INPP5D/FCER1G/SLC40A1/SPI1/SOX9/KITLG/SPTA1/PIK3CD/TCIRG1/CSF1/CORO1A/NCKAP1L/RIPK3/DOCK11/GPR183/SASH3/IL6/PMAIP1/CACNA1F/IL7/IKZF1/ALAS2/CXCL6/TNFRSF17/TNFSF14/FLT3/TNFRSF13B/ILDR2/CCR7/CXCR2/IL2RA/CCR4/GATA1/GAPT/SIT1/CCR2/GPR174
GO_MYOSIN_II_COMPLEX	GO_MYOSIN_II_COMPLEX	GO_MYOSIN_II_COMPLEX	20	0.805207	1.74815	0.000676564	0.0151137	0.013148	1092	tags=40%, list=6%, signal=38%	MYH4/MYH2/MYH6/MYH1/MYH7/MYH8/MYL3/MYH13
GO_PLATELET_ACTIVATION	GO_PLATELET_ACTIVATION	GO_PLATELET_ACTIVATION	153	-0.482016	-1.54052	0.000691658	0.0153943	0.0133921	3702	tags=42%, list=19%, signal=35%	FLNA/FYN/COL1A2/DGKE/HSPB1/PRKCH/PEAR1/PDGFB/SH2B3/P2RY1/GAS6/PIK3R1/PRKCQ/CSRP1/MPL/AXL/CD40/PRKCB/ARRB1/NOS3/ARRB2/PTPN6/RAP2B/HRG/ABAT/FGB/LYN/PIK3R5/FERMT3/THBD/PRKG1/F2RL2/DMTN/F2/FCER1G/CLEC1B/UBASH3B/LCP2/TLR4/GNG2/VAV1/PRKCA/ITPR3/ITGB3/TREML1/GNA14/PF4V1/SYK/PLEK/GNA15/TRPC6/PIK3CG/VAV3/IL6/PIK3R6/FGA/ADAMTS18/LCK/TRPC3/P2RY12/P2RX1/TSPAN32/SELP/GATA1/CD40LG
GO_IMMUNOGLOBULIN_BINDING	GO_IMMUNOGLOBULIN_BINDING	GO_IMMUNOGLOBULIN_BINDING	22	-0.785062	-1.79686	0.000693707	0.0153943	0.0133921	2541	tags=64%, list=13%, signal=55%	HRG/FCGR3A/FCER1G/LILRA2/FCGR2A/FCGR1A/CD4/FCGR3B/FCER1A/FCGR1B/FCAR/FCGR2B/MS4A1/MS4A2
GO_POSITIVE_REGULATION_OF_NF_KAPPAB_TRANSCRIPTION_FACTOR_ACTIVITY	GO_POSITIVE_REGULATION_OF_NF_KAPPAB_TRANSCRIPTION_FACTOR_ACTIVITY	GO_POSITIVE_REGULATION_OF_NF_KAPPAB_TRANSCRIPTION_FACTOR_ACTIVITY	148	-0.483669	-1.53599	0.00069876	0.0154555	0.0134453	3503	tags=30%, list=18%, signal=25%	PRKCH/TLR6/RIPK2/ARHGEF2/TRIM38/NOD2/NOD1/PRKCQ/CD40/CAV1/PRKCB/CD36/S100A9/IRAK3/ICAM1/CARD11/TNFRSF11A/LGALS9/CAPN3/IRAK2/GREM1/IL18/ITGB2/TLR2/AGT/TLR4/AR/TRIM15/CARD16/TRIM22/NTRK1/PYCARD/RIPK3/BTK/TNFSF18/IL18RAP/AIM2/NLRP3/CX3CR1/IL1B/LTF/TNF/CAMK2A/TNFSF11/CD40LG
GO_POST_EMBRYONIC_DEVELOPMENT	GO_POST_EMBRYONIC_DEVELOPMENT	GO_POST_EMBRYONIC_DEVELOPMENT	86	0.592792	1.65364	0.000708934	0.0156291	0.0135964	2075	tags=20%, list=11%, signal=18%	EMX1/NPPC/APOB/ALX4/MYL2/SCUBE1/HELT/LHX1/DSCAM/TAL2/GATA3/CYP1A2/NDN/FGFR2/BMP4/BCL11B/DHCR7
GO_CELL_PROLIFERATION_IN_FOREBRAIN	GO_CELL_PROLIFERATION_IN_FOREBRAIN	GO_CELL_PROLIFERATION_IN_FOREBRAIN	28	0.748971	1.73016	0.000737763	0.016165	0.0140626	1696	tags=39%, list=9%, signal=36%	LHX5/EMX2/FGF8/IGF2BP1/WNT3A/KIF1A/ARX/POU3F3/SIX3/FGFR2/KIF14
GO_PHOSPHOLIPASE_C_ACTIVATING_G_PROTEIN_COUPLED_RECEPTOR_SIGNALING_PATHWAY	GO_PHOSPHOLIPASE_C_ACTIVATING_G_PROTEIN_COUPLED_RECEPTOR_SIGNALING_PATHWAY	GO_PHOSPHOLIPASE_C_ACTIVATING_G_PROTEIN_COUPLED_RECEPTOR_SIGNALING_PATHWAY	107	-0.546032	-1.66613	0.000738053	0.016165	0.0140626	2505	tags=39%, list=13%, signal=34%	NPR3/TGM2/LHCGR/F2RL1/C5AR2/TRHR/LPAR6/GRPR/F2RL2/F2/DRD5/AGT/HRH1/C3AR1/FPR3/GNA14/GRM1/PTGER3/NMBR/GNA15/CMKLR1/CALCA/HTR2A/CCKBR/P2RY6/P2RY12/LPAR3/FPR1/ADRA1A/CX3CR1/HTR2B/GPR65/GRM5/FPR2/GPR20/CXCR2/GPR18/TACR1/P2RY10/GPR55/MC3R/GPR174
GO_ADULT_LOCOMOTORY_BEHAVIOR	GO_ADULT_LOCOMOTORY_BEHAVIOR	GO_ADULT_LOCOMOTORY_BEHAVIOR	75	0.605146	1.65748	0.000768291	0.0167727	0.0145912	2152	tags=33%, list=11%, signal=30%	DMBX1/FOXA2/EN1/SCN1A/CNTN2/HOXD10/CHL1/TRH/NTSR1/ZIC1/OTOG/KLHL1/HOXB8/NTF4/GDNF/SEZ6L/SLITRK6/DRD1/GLRA1/GRIN2D/GRIN1/FGF12/EPHA4/GBX1/EFNB3
GO_POSITIVE_REGULATION_OF_HEMOPOIESIS	GO_POSITIVE_REGULATION_OF_HEMOPOIESIS	GO_POSITIVE_REGULATION_OF_HEMOPOIESIS	183	-0.469643	-1.52643	0.000772415	0.0168081	0.0146221	3239	tags=34%, list=16%, signal=29%	GAS6/IL4R/ZBTB46/IL20/TREM2/NFKBID/MPL/TGFB1/AXL/IL7R/TAL1/IL17A/TGFBR2/ETS1/FES/MDK/LGALS9/CD74/HCLS1/CD86/TYROBP/TRIM58/IL18/IL2/ANXA1/INPP5D/RUNX3/EVI2B/KITLG/CSF1/GPR68/CD80/IL15/PRKCA/CD4/NCKAP1L/LILRB4/SYK/BTK/SASH3/NFKBIZ/CCR1/ROR2/TOX/ZAP70/PTPRC/PIK3R6/LILRB2/IL7/IL12B/IL12RB1/NLRP3/IL12A/CD27/RHOH/TNF/IFNG/VNN1/TNFSF11/IL2RA/GATA1/CCL19/TESPA1
GO_POSITIVE_REGULATION_OF_INTERLEUKIN_1_SECRETION	GO_POSITIVE_REGULATION_OF_INTERLEUKIN_1_SECRETION	GO_POSITIVE_REGULATION_OF_INTERLEUKIN_1_SECRETION	37	-0.674262	-1.72442	0.00077718	0.0168573	0.0146648	2581	tags=51%, list=13%, signal=45%	P2RX7/LGALS9/LILRA5/NLRP1/LILRA2/CCL3/NLRP10/TLR4/NLRP12/PYCARD/NLRP7/ORM1/CASP1/ORM2/AIM2/NLRP3/TLR8/PYDC1/CCL19
GO_PROSTANOID_METABOLIC_PROCESS	GO_PROSTANOID_METABOLIC_PROCESS	GO_PROSTANOID_METABOLIC_PROCESS	40	-0.665756	-1.71661	0.000782408	0.0169161	0.014716	3023	tags=50%, list=15%, signal=42%	AKR1C4/AKR1C3/CYP2S1/HPGD/PTGES/CD74/AKR1C1/ANXA1/PLA2G4F/TBXAS1/CYP4F8/PTGS1/PTGDS/AKR1C2/PTGS2/AVPR1A/GSTA1/AVP/IL1B/HPGDS
GO_EMBRYONIC_DIGIT_MORPHOGENESIS	GO_EMBRYONIC_DIGIT_MORPHOGENESIS	GO_EMBRYONIC_DIGIT_MORPHOGENESIS	57	0.642751	1.70314	0.000789334	0.0170112	0.0147987	2594	tags=30%, list=13%, signal=26%	HOXC11/HOXD13/IHH/HAND2/HOXA11/ALX4/FREM2/SHH/NOG/HOXD12/GRHL2/WNT5A/BMP4/SALL1/TBX3/MSX1/FLVCR1
GO_VACUOLAR_MEMBRANE	GO_VACUOLAR_MEMBRANE	GO_VACUOLAR_MEMBRANE	391	-0.389832	-1.35617	0.00081997	0.0175691	0.0152841	3491	tags=19%, list=18%, signal=16%	HLA-DMB/SLC17A5/TMBIM1/ATP6V1B2/SORT1/CLN3/CTSA/ATG9B/AP1S2/ACPP/LRMP/SLC3A1/CYBRD1/OCA2/PLEKHF1/ARRB1/DRAM1/VASN/LRP1/MMD/GNB4/EVA1A/HLA-F/HLA-DMA/COL6A1/TRPM2/HPSE/CD74/ENPEP/SLC15A3/THBD/GLIPR1/HLA-DRA/HLA-DPB1/LAPTM5/HLA-DPA1/ANPEP/HLA-DRB1/PLA2G4F/VAMP8/TCIRG1/HLA-DQB1/C3AR1/GIMAP5/TSPAN1/SLCO4C1/ENPP1/MAP1LC3C/ATP6V1G3/EGF/PIGR/TM6SF1/NFAM1/HLA-DQA1/HLA-DRB5/SLC30A3/CP/RAB37/MYLPF/HLA-DOA/T…
GO_POSITIVE_REGULATION_OF_TUMOR_NECROSIS_FACTOR_SUPERFAMILY_CYTOKINE_PRODUCTION	GO_POSITIVE_REGULATION_OF_TUMOR_NECROSIS_FACTOR_SUPERFAMILY_CYTOKINE_PRODUCTION	GO_POSITIVE_REGULATION_OF_TUMOR_NECROSIS_FACTOR_SUPERFAMILY_CYTOKINE_PRODUCTION	85	-0.557837	-1.65746	0.000820449	0.0175691	0.0152841	3509	tags=51%, list=18%, signal=42%	HSPB1/THBS1/RIPK2/ARHGEF2/TWIST1/PIK3R1/HLA-E/NOD2/NOD1/CARD9/LRRK2/CD36/TLR1/CYBA/LGALS9/CD86/TYROBP/LILRA5/PTPRJ/HAVCR2/FCER1G/TLR2/LILRA2/CCL3/TLR4/CD14/PYCARD/ORM1/SYK/CYBB/TNFRSF8/CLEC7A/SASH3/PTPRC/PTAFR/SPN/ORM2/LY96/IL12B/IFNG/CD2/CCL19/CCR2
GO_REGULATION_OF_PEPTIDE_SECRETION	GO_REGULATION_OF_PEPTIDE_SECRETION	GO_REGULATION_OF_PEPTIDE_SECRETION	477	-0.380917	-1.34435	0.000837978	0.0178729	0.0155484	3324	tags=32%, list=17%, signal=27%	ABCG1/STX1A/TNFRSF14/HFE/HCAR2/C5/TWIST1/KLF7/GAS6/IL4R/HLA-E/NOD2/TREM2/EXPH5/ADCY5/FOXP1/TGFB1/SYT9/TNFRSF1B/PFKFB2/CLEC6A/FRMD4A/TFAP2B/SLC2A2/RHBDF2/ICA1/LRRK2/CD40/TTN/KRT20/ARRB1/CD160/IL17A/LRP1/CCL1/P2RX7/IL26/ABAT/CD200/TLR1/PARD6A/FGB/FGR/LYN/F2RL1/IL33/MYRIP/C5AR2/MDK/LGALS9/ENHO/PAX8/CD74/GBP1/SORL1/TNFRSF21/RBP4/CHD7/OR51E2/LILRA5/ANGPT1/FERMT1/FAM3D/HAVCR2/SSTR5/NLRP1/TLR5/IL2/ANXA1…
GO_POSITIVE_REGULATION_OF_ERK1_AND_ERK2_CASCADE	GO_POSITIVE_REGULATION_OF_ERK1_AND_ERK2_CASCADE	GO_POSITIVE_REGULATION_OF_ERK1_AND_ERK2_CASCADE	192	-0.470019	-1.53296	0.000839953	0.0178729	0.0155484	2772	tags=41%, list=14%, signal=35%	CD36/ARRB1/ARRB2/CCL20/PDGFD/LRP1/ICAM1/CCL1/KDR/CHI3L1/IL26/OR2AT4/GPNMB/FGB/TNFRSF11A/F2RL1/C5AR2/BMPER/LGALS9/CD74/CCL14/RAMP3/CD44/ANGPT1/ALOX15/GCNT2/HAVCR2/TRPV4/CCL3/TEK/TLR4/PRKCA/CCL2/NDRG4/CCL15/SCIMP/CSF1R/CCL3L3/NTRK1/CCL4/PYCARD/CD4/GPER1/GPR183/BMP2/CCR1/TNFAIP8L3/PTPRC/FGA/CCL21/CCL5/HTR2A/CCL11/CCL24/P2RY6/PTPN22/ADRA1A/HTR2B/MARCO/CCL16/ERBB4/CCL17/FFAR4/TNF/CALCR/CCL8/FPR2/CCL13…
GO_MYELOID_LEUKOCYTE_DIFFERENTIATION	GO_MYELOID_LEUKOCYTE_DIFFERENTIATION	GO_MYELOID_LEUKOCYTE_DIFFERENTIATION	202	-0.458142	-1.511	0.000864097	0.0183287	0.0159448	3224	tags=36%, list=16%, signal=31%	PIK3R1/RASSF2/ZBTB46/MEF2C/IL20/TREM2/FOXP1/TGFB1/CAMK4/GAB3/LRRK1/TAL1/IL17A/TGFBR2/PDE1B/EPHA2/FES/IRF7/FAM20C/LYN/TNFRSF11A/F2RL1/BATF2/CD74/HCLS1/C1QC/LILRB3/TSPAN2/TYROBP/CLDN18/INPP5D/MITF/FCER1G/SIGLEC15/UBASH3B/TLR2/SPI1/CCL3/EVI2B/KITLG/TLR4/PIK3CD/TCIRG1/NRROS/CSF1/GPR68/IL15/MT1G/BATF/PRKCA/CSF1R/CD109/BATF3/CD4/LILRB4/LILRB1/GPR183/CCR1/ROR2/APCS/IL12B/CEBPE/LTF/TNF/IFNG/UBD/CCR7/TNFS…
GO_POSITIVE_T_CELL_SELECTION	GO_POSITIVE_T_CELL_SELECTION	GO_POSITIVE_T_CELL_SELECTION	34	-0.703849	-1.77069	0.00087642	0.0185316	0.0161214	1891	tags=56%, list=10%, signal=51%	CD74/BCL2/DOCK2/LOXL3/BATF/IL6/ZAP70/PTPRC/SPN/IL12B/IL12RB1/CD3E/SLAMF6/LY9/CD3D/TBX21/IRF4/CD3G/THEMIS
GO_DENDRITIC_CELL_DIFFERENTIATION	GO_DENDRITIC_CELL_DIFFERENTIATION	GO_DENDRITIC_CELL_DIFFERENTIATION	41	-0.681542	-1.75337	0.000905056	0.0190771	0.0165959	3239	tags=63%, list=16%, signal=53%	GAS6/ZBTB46/TREM2/AXL/CAMK4/TGFBR2/TRPM2/LYN/TMEM176A/F2RL1/LGALS9/BATF2/TMEM176B/SPI1/BATF/BATF3/LILRB1/LILRB2/FCGR2B/FLT3/UBD/CCR7/IRF4/GATA1/CCL19/CSF2
GO_JNK_CASCADE	GO_JNK_CASCADE	GO_JNK_CASCADE	207	-0.453482	-1.49991	0.000925263	0.0194219	0.0168959	3555	tags=23%, list=18%, signal=19%	PTK2B/MAP3K6/MECOM/TLR6/RIPK2/PPEF2/RASSF2/NOD2/NOD1/SH2D3C/CARD9/CDC42EP5/MAP4K1/SASH1/KLHL31/TNFRSF11A/F2RL1/MDFIC/GSTP1/IL36B/IRAK2/IL1RN/TRPV4/TLR4/PTGER4/FGD2/PYCARD/BIRC7/SYK/GRIK2/ROR2/CCL21/NCF1/PTPN22/FCGR2B/IL1B/SEMA3A/IL1A/CD27/SFRP2/ARHGEF5/TNF/CCR7/TNFSF11/CCL19/EDAR/SLAMF1/CD40LG
GO_NEGATIVE_REGULATION_OF_NEURON_DIFFERENTIATION	GO_NEGATIVE_REGULATION_OF_NEURON_DIFFERENTIATION	GO_NEGATIVE_REGULATION_OF_NEURON_DIFFERENTIATION	213	0.480481	1.49471	0.000927191	0.0194219	0.0168959	2413	tags=23%, list=12%, signal=20%	NR2E1/OLIG2/ISL1/ZNF536/BMP7/DLX2/CNTN2/EPHA7/SOX3/NGEF/ASCL1/WNT3A/BCL11A/TLX3/NKX2-2/SHH/ISL2/RTN4R/CRMP1/SIX3/NFATC4/DLX1/TP73/SLIT2/TLX2/KLK8/MAG/KIAA0319/SEMA4G/DTX1/POU4F2/SEMA3B/DCC/EPHB2/DKK1/EPHA4/MCF2/ASPM/WNT3/WNT5A/SEMA6B/SEMA7A/SOX2/GPR37L1/EFNB3/SEMA6D/FSTL4/SOX8/STMN2
GO_POSITIVE_REGULATION_OF_TRANSCRIPTION_INITIATION_FROM_RNA_POLYMERASE_II_PROMOTER	GO_POSITIVE_REGULATION_OF_TRANSCRIPTION_INITIATION_FROM_RNA_POLYMERASE_II_PROMOTER	GO_POSITIVE_REGULATION_OF_TRANSCRIPTION_INITIATION_FROM_RNA_POLYMERASE_II_PROMOTER	19	0.805141	1.73508	0.000940982	0.0196496	0.0170939	749	tags=16%, list=4%, signal=15%	NKX2-5/HNF1B/WNT10B
GO_FICOLIN_1_RICH_GRANULE_MEMBRANE	GO_FICOLIN_1_RICH_GRANULE_MEMBRANE	GO_FICOLIN_1_RICH_GRANULE_MEMBRANE	57	-0.623284	-1.70891	0.000956095	0.0199034	0.0173147	2409	tags=35%, list=12%, signal=31%	DSP/CD93/ENPP4/TRPM2/ITGAX/CD300A/ITGB2/TBC1D10C/FCER1G/TCIRG1/NCKAP1L/SIGLEC14/LILRB2/FCAR/CLEC4D/FPR1/SIGLEC5/SERPINB12/FPR2/CR1
GO_NEGATIVE_REGULATION_OF_NEURON_APOPTOTIC_PROCESS	GO_NEGATIVE_REGULATION_OF_NEURON_APOPTOTIC_PROCESS	GO_NEGATIVE_REGULATION_OF_NEURON_APOPTOTIC_PROCESS	143	0.51579	1.54404	0.000980663	0.0203518	0.0177048	1696	tags=20%, list=9%, signal=18%	SLC30A10/CNTFR/POU4F1/ISL1/EN2/EN1/FOXB1/FGF8/TERT/PRKCG/NDNF/CHL1/CITED1/VSTM2L/NTF4/NR4A3/NFATC4/DLX1/GDNF/NEFL/CRLF1/BDNF/TFAP2D/MAG/GRIN1/TYRO3/FOXQ1/KIF14
GO_CELL_ADHESION_MEDIATED_BY_INTEGRIN	GO_CELL_ADHESION_MEDIATED_BY_INTEGRIN	GO_CELL_ADHESION_MEDIATED_BY_INTEGRIN	66	-0.602226	-1.70339	0.000993225	0.0205491	0.0178764	2714	tags=41%, list=14%, signal=35%	FOXC2/PTPN6/EPHA2/ICAM1/ITGA5/HRG/LYN/FERMT3/CYP1B1/SKAP1/ITGB4/ITGB2/FERMT1/ITGB3/PLAU/NCKAP1L/SYK/PIK3CG/ITGA4/CCL21/CCL5/ITGB6/ITGB7/P2RY12/SFRP2/CD3E/CXCL13
GO_APOPTOTIC_PROCESS_INVOLVED_IN_DEVELOPMENT	GO_APOPTOTIC_PROCESS_INVOLVED_IN_DEVELOPMENT	GO_APOPTOTIC_PROCESS_INVOLVED_IN_DEVELOPMENT	36	0.71761	1.74001	0.00101592	0.0208985	0.0181805	1424	tags=33%, list=7%, signal=31%	BMP7/PAX2/HAND2/XKR7/XKR4/NKX2-5/XKR5/HNF1B/SIX3/SLIT2/LEF1/MEGF10
GO_CARDIAC_VENTRICLE_MORPHOGENESIS	GO_CARDIAC_VENTRICLE_MORPHOGENESIS	GO_CARDIAC_VENTRICLE_MORPHOGENESIS	72	0.606237	1.64185	0.00101775	0.0208985	0.0181805	1991	tags=29%, list=10%, signal=26%	TBX5/POU4F1/TNNI3/ISL1/HAND1/MYH6/GATA4/MYH7/HAND2/NKX2-5/MYL2/COL11A1/NOG/TNNC1/MYL3/MYBPC3/GATA3/FGFR2/GRHL2/NPY5R/RYR2
GO_MUSCLE_ORGAN_DEVELOPMENT	GO_MUSCLE_ORGAN_DEVELOPMENT	GO_MUSCLE_ORGAN_DEVELOPMENT	370	0.421943	1.38728	0.00101944	0.0208985	0.0181805	2942	tags=22%, list=15%, signal=19%	TBX5/CNTFR/POU4F1/VAX1/TNNI3/ISL1/HAND1/MYH6/CHRND/MYH7/PAX7/PITX1/FGF8/FGF9/ALX4/NKX2-5/HOXD10/DMRTA2/MYLK2/VGLL2/WT1/SHOX2/MYL2/NPHS1/WNT3A/COL11A1/GSC/PI16/SHH/NOG/TNNC1/WNT10B/GLI1/P2RX2/TLL2/TCF23/TBX1/FOXL2/MYL3/ACHE/MYOD1/COL19A1/TP73/RBM24/MYBPC3/LEF1/NEUROG1/MEGF10/FGFR2/KLHL40/JPH2/MYOG/DKK1/SGCG/ASS1/WNT5A/BMP4/ACTN3/RYR2/XIRP2/HMGCR/KCNK2/EVC/SOX11/CYP26B1/CDK1/SOX8/MSX1/TCAP/HLF/CAV3…
GO_NIK_NF_KAPPAB_SIGNALING	GO_NIK_NF_KAPPAB_SIGNALING	GO_NIK_NF_KAPPAB_SIGNALING	161	-0.472488	-1.51021	0.00104211	0.0212984	0.0185283	3378	tags=22%, list=17%, signal=19%	TLR6/MAS1/PSMB8/RASSF2/NOD2/TREM2/NOD1/REL/SASH1/CHI3L1/PSMB9/PSMB10/NLRC3/LGALS9/GREM1/IL18/HAVCR2/TLR2/BIRC3/TLR4/PSMA8/CD14/NLRP12/RIPK3/IKBKE/TNFSF15/IL12B/PTPN22/NLRP3/IL1B/TNFSF14/TLR7/CD27/TNF/CCL19/EDAR
GO_NEGATIVE_REGULATION_OF_DEFENSE_RESPONSE	GO_NEGATIVE_REGULATION_OF_DEFENSE_RESPONSE	GO_NEGATIVE_REGULATION_OF_DEFENSE_RESPONSE	199	-0.446693	-1.47111	0.0010522	0.0213897	0.0186077	3780	tags=36%, list=19%, signal=30%	SERPINF1/SIRPA/IFI16/SYT11/PPARD/A2M/PPARG/CDH5/SAMHD1/SOCS3/TRIM38/NLRC5/CALCRL/ACP5/HLA-E/NT5E/TNFRSF1B/SERPING1/MMP26/ARRB2/IRAK3/SIGLEC10/ETS1/HLA-F/CD200/NLRC3/MEFV/MDK/LGALS9/GSTP1/RNF125/ADCY7/SMPDL3B/METRNL/HAVCR2/IL2/F2/FGL2/VSIG4/TEK/PTGER4/SLAMF8/NLRP12/KIR2DL4/PYCARD/NLRP7/LRFN5/GPER1/LILRB1/GHRL/CNR2/PTPRC/CD96/TNFAIP8L2/APCS/IL22RA2/HGF/IL12B/NLRP3/FCGR2B/CST7/CD200R1/NLRP6/FFAR4/CL…
GO_ANTIGEN_PROCESSING_AND_PRESENTATION_OF_ENDOGENOUS_ANTIGEN	GO_ANTIGEN_PROCESSING_AND_PRESENTATION_OF_ENDOGENOUS_ANTIGEN	GO_ANTIGEN_PROCESSING_AND_PRESENTATION_OF_ENDOGENOUS_ANTIGEN	22	-0.77395	-1.77142	0.00105323	0.0213897	0.0186077	900	tags=45%, list=5%, signal=43%	HFE/HLA-E/ERAP2/HLA-F/CD74/AZGP1/CD1A/CD1B/CD1C/CD1E
GO_NEGATIVE_REGULATION_OF_NEURON_DEATH	GO_NEGATIVE_REGULATION_OF_NEURON_DEATH	GO_NEGATIVE_REGULATION_OF_NEURON_DEATH	200	0.481995	1.4906	0.00105612	0.0213897	0.0186077	1696	tags=17%, list=9%, signal=16%	SLC30A10/CNTFR/POU4F1/EPO/ISL1/EN2/IL13/EN1/FOXB1/FGF21/FGF8/TERT/CHGA/PRKCG/NDNF/CHL1/WNT3A/CITED1/CSF3/VSTM2L/NTF4/NR4A3/NFATC4/DLX1/GDNF/NEFL/CRLF1/BDNF/TFAP2D/MAG/GRIN1/TYRO3/FOXQ1/KIF14
GO_INTERLEUKIN_8_SECRETION	GO_INTERLEUKIN_8_SECRETION	GO_INTERLEUKIN_8_SECRETION	29	-0.717468	-1.76479	0.00105938	0.0213912	0.0186091	2580	tags=59%, list=13%, signal=51%	CHI3L1/TLR1/F2RL1/C5AR2/LGALS9/ANXA1/TLR2/NLRP10/TLR4/NOS2/CD14/PYCARD/FCN1/PTPN22/FFAR2/CD2/CD244
GO_REGULATION_OF_IMMUNOGLOBULIN_PRODUCTION	GO_REGULATION_OF_IMMUNOGLOBULIN_PRODUCTION	GO_REGULATION_OF_IMMUNOGLOBULIN_PRODUCTION	59	-0.613826	-1.6776	0.0010647	0.0214344	0.0186466	2425	tags=31%, list=12%, signal=27%	TNFSF13/IL33/RBP4/IL2/MZB1/SASH3/CLCF1/IL6/PTPRC/FCGR2B/CD28/IL10/TNF/TBX21/C17orf99/FCRL3/CD40LG/XCL1
GO_POSITIVE_REGULATION_OF_NITRIC_OXIDE_METABOLIC_PROCESS	GO_POSITIVE_REGULATION_OF_NITRIC_OXIDE_METABOLIC_PROCESS	GO_POSITIVE_REGULATION_OF_NITRIC_OXIDE_METABOLIC_PROCESS	41	-0.674406	-1.73501	0.00111223	0.0223243	0.0194208	1895	tags=44%, list=10%, signal=40%	PTK2B/TLR6/PKD2/CD36/ICAM1/ITGB2/AGT/TLR4/KLRK1/AIF1/CLEC7A/TMEM106A/PTGS2/IL1B/KLRC4-KLRK1/TNF/IFNG/AGXT2
GO_NEGATIVE_REGULATION_OF_INTERLEUKIN_12_PRODUCTION	GO_NEGATIVE_REGULATION_OF_INTERLEUKIN_12_PRODUCTION	GO_NEGATIVE_REGULATION_OF_INTERLEUKIN_12_PRODUCTION	16	-0.805729	-1.72787	0.00111878	0.0223318	0.0194273	3468	tags=81%, list=18%, signal=67%	THBS1/ACP5/ARRB2/IRAK3/MEFV/LILRA5/JAK3/LILRB1/CMKLR1/IL10/TLR8/TIGIT/SLAMF1
GO_POSITIVE_REGULATION_OF_ALPHA_BETA_T_CELL_PROLIFERATION	GO_POSITIVE_REGULATION_OF_ALPHA_BETA_T_CELL_PROLIFERATION	GO_POSITIVE_REGULATION_OF_ALPHA_BETA_T_CELL_PROLIFERATION	19	-0.786119	-1.74345	0.00111925	0.0223318	0.0194273	2684	tags=68%, list=14%, signal=59%	TGFBR2/RASAL3/LGALS9/IL18/SYK/ZAP70/EBI3/PTPRC/IL12B/CD28/CD3E/CCR2/XCL1
GO_MUSCLE_MYOSIN_COMPLEX	GO_MUSCLE_MYOSIN_COMPLEX	GO_MUSCLE_MYOSIN_COMPLEX	15	0.8409	1.70981	0.00112903	0.0224603	0.0195391	1092	tags=53%, list=6%, signal=50%	MYH4/MYH2/MYH6/MYH1/MYH7/MYH8/MYL3/MYH13
GO_NEURAL_TUBE_PATTERNING	GO_NEURAL_TUBE_PATTERNING	GO_NEURAL_TUBE_PATTERNING	40	0.685016	1.69407	0.00114601	0.0227308	0.0197744	660	tags=18%, list=3%, signal=17%	EN1/PAX7/FGF8/GBX2/WNT3A/GSC/SHH
GO_OSTEOCLAST_DEVELOPMENT	GO_OSTEOCLAST_DEVELOPMENT	GO_OSTEOCLAST_DEVELOPMENT	19	-0.784481	-1.73982	0.00115818	0.0229046	0.0199256	3053	tags=53%, list=15%, signal=45%	FOXP1/LRRK1/FAM20C/TYROBP/CLDN18/SIGLEC15/GPR68/LILRB1/LTF/TNFSF11
GO_HORMONE_ACTIVITY	GO_HORMONE_ACTIVITY	GO_HORMONE_ACTIVITY	115	0.542434	1.57251	0.00116358	0.0229439	0.0199598	2255	tags=37%, list=11%, signal=33%	EPO/NPPC/NPPB/PYY/PRL/LHB/SCT/VGF/THPO/QRFP/CARTPT/CGA/INHBE/AGRP/CCL25/TRH/CGB2/EDN3/INHA/INHBC/PPY/UCN2/AMH/GAL/GPHA2/ADM2/GALP/MLN/GUCA2A/GCG/TG/GNRH2/UTS2/CORT/GH1/INSL6/NTS/APELA/INSL5/CGB7/RLN3/IAPP/CGB1
GO_KILLING_OF_CELLS_OF_OTHER_ORGANISM	GO_KILLING_OF_CELLS_OF_OTHER_ORGANISM	GO_KILLING_OF_CELLS_OF_OTHER_ORGANISM	61	-0.599294	-1.65102	0.00117017	0.0230064	0.0200142	2581	tags=33%, list=13%, signal=29%	P2RX7/HRG/APOL1/F2RL1/F2/NOS2/SYK/LYZ/CLEC7A/GNLY/HTN3/PRF1/CXCL6/LTF/IFNG/CAMP/CCL13/SEMG1/CTSG/REG3G
GO_REGULATION_OF_TRANSMEMBRANE_RECEPTOR_PROTEIN_SERINE_THREONINE_KINASE_SIGNALING_PATHWAY	GO_REGULATION_OF_TRANSMEMBRANE_RECEPTOR_PROTEIN_SERINE_THREONINE_KINASE_SIGNALING_PATHWAY	GO_REGULATION_OF_TRANSMEMBRANE_RECEPTOR_PROTEIN_SERINE_THREONINE_KINASE_SIGNALING_PATHWAY	225	0.469079	1.46946	0.00119935	0.0234432	0.0203941	2882	tags=24%, list=15%, signal=20%	CIDEA/GDF10/BMP7/GREM2/GDF2/GATA4/LEFTY1/DACT2/FGF9/LEFTY2/NODAL/SFRP1/INHBE/CRB2/SHH/CITED1/NOG/WFIKKN2/SFRP5/INHA/FOXD1/INHBC/GDF6/ONECUT2/PCSK6/PEG10/DLX1/WFIKKN1/TMPRSS6/CILP/OVOL2/DKK1/BMP6/WNT5A/BAMBI/BMP4/RNF165/FBN2/FGF10/BMP8B/BMP8A/PRDM16/SOX11/MSX1/GDF9/CAV3/CHRD/SKOR1/LRP2/TGFB2/FST/RBPMS2/WNT1
GO_SIGNALING_ADAPTOR_ACTIVITY	GO_SIGNALING_ADAPTOR_ACTIVITY	GO_SIGNALING_ADAPTOR_ACTIVITY	97	-0.54424	-1.63984	0.00120007	0.0234432	0.0203941	3272	tags=33%, list=17%, signal=28%	SH2B3/PIK3R1/SKAP2/SH2D3C/LRRK2/BLNK/CNTNAP1/LAT/ARHGAP6/AFAP1L2/GRB14/SH3BP2/SKAP1/STAP2/EPS8/PAG1/DOK2/SLA/SH2D2A/GRIP1/MPP7/VAV3/GRIP2/SLA2/CD28/CD3E/STAP1/FCRL2/GRAP2/CD3G/SH2D1A/TRAT1
GO_T_HELPER_17_TYPE_IMMUNE_RESPONSE	GO_T_HELPER_17_TYPE_IMMUNE_RESPONSE	GO_T_HELPER_17_TYPE_IMMUNE_RESPONSE	28	-0.731371	-1.77236	0.00120319	0.0234432	0.0203941	1813	tags=50%, list=9%, signal=45%	IL2/NLRP10/LOXL3/BATF/NFKBIZ/IL6/IL12B/IL12RB1/NLRP3/SLAMF6/LY9/RORC/TBX21/IRF4
GO_REGULATION_OF_PLATELET_ACTIVATION	GO_REGULATION_OF_PLATELET_ACTIVATION	GO_REGULATION_OF_PLATELET_ACTIVATION	32	-0.711021	-1.7615	0.00120633	0.0234432	0.0203941	3438	tags=59%, list=17%, signal=49%	PDGFB/SH2B3/PRKCQ/NOS3/HRG/ABAT/LYN/THBD/PRKG1/DMTN/F2/FCER1G/UBASH3B/TLR4/PRKCA/SYK/PLEK/ADAMTS18/SELP
GO_POSITIVE_REGULATION_OF_EPITHELIAL_CELL_APOPTOTIC_PROCESS	GO_POSITIVE_REGULATION_OF_EPITHELIAL_CELL_APOPTOTIC_PROCESS	GO_POSITIVE_REGULATION_OF_EPITHELIAL_CELL_APOPTOTIC_PROCESS	32	-0.710308	-1.75973	0.00122731	0.0237821	0.020689	3568	tags=47%, list=18%, signal=38%	GSN/THBS1/SORT1/CD40/AKR1C3/ARRB2/CD160/CD248/CCL2/GPER1/ITGA4/IL6/PPARGC1A/CD40LG/FASLG
GO_EAR_MORPHOGENESIS	GO_EAR_MORPHOGENESIS	GO_EAR_MORPHOGENESIS	118	0.538982	1.57098	0.00123535	0.0237997	0.0207043	3128	tags=39%, list=16%, signal=33%	HMX3/COL2A1/OTX1/HMX2/NKX3-2/PAX2/FGF8/FGF9/GBX2/POU4F3/WNT3A/COL11A1/GSC/USH1G/DLX6/NOG/ZIC1/SLC44A4/TBX1/GJB6/NR4A3/USH1C/GATA3/SLITRK6/NEUROG1/STRC/FGFR2/ATP6V1B1/EPHB2/GRHL3/WNT5A/SALL1/FGF10/MSX1/TCAP/INSIG1/STOX1/LHFPL5/ATOH1/CTHRC1/WNT1/VANGL2/ATP8A2/CHRNA10/HOXA1/KCNQ4
GO_MUSCLE_TISSUE_DEVELOPMENT	GO_MUSCLE_TISSUE_DEVELOPMENT	GO_MUSCLE_TISSUE_DEVELOPMENT	373	0.422554	1.39008	0.00124136	0.0237997	0.0207043	2719	tags=22%, list=14%, signal=19%	TBX5/POU4F1/GATA5/VAX1/TNNI3/ISL1/BMP7/HAND1/MYH6/IHH/CHRND/GATA4/MYH7/PAX7/PITX1/FGF8/FGF9/NKX2-5/HOXD10/DMRTA2/MYLK2/VGLL2/WT1/SHOX2/MYL2/NPHS1/WNT3A/COL11A1/PI16/SHH/NOG/TNNC1/WNT10B/GLI1/P2RX2/TLL2/TBX1/ACTN2/FOXL2/MYL3/NRAP/MYOD1/COL19A1/TP73/RBM24/MYBPC3/LEF1/MEGF10/FGFR2/KLHL40/MYO18B/JPH2/MYOG/DKK1/SGCG/LRRC10/WNT5A/BMP4/ACTN3/RYR2/PGM5/SIK1/XIRP2/HMGCR/TBX3/KCNK2/WNT8A/SOX11/CYP26B1/CDK1…
GO_MYELOID_DENDRITIC_CELL_ACTIVATION	GO_MYELOID_DENDRITIC_CELL_ACTIVATION	GO_MYELOID_DENDRITIC_CELL_ACTIVATION	28	-0.730561	-1.7704	0.00124296	0.0237997	0.0207043	1853	tags=54%, list=9%, signal=49%	BATF2/HAVCR2/DOCK2/SPI1/BATF/BATF3/PYCARD/CLEC4D/IL10/TSPAN32/UBD/CD2/IRF4/SLAMF1/CSF2
GO_NEGATIVE_REGULATION_OF_CD4_POSITIVE_ALPHA_BETA_T_CELL_ACTIVATION	GO_NEGATIVE_REGULATION_OF_CD4_POSITIVE_ALPHA_BETA_T_CELL_ACTIVATION	GO_NEGATIVE_REGULATION_OF_CD4_POSITIVE_ALPHA_BETA_T_CELL_ACTIVATION	28	-0.730451	-1.77013	0.00124296	0.0237997	0.0207043	2267	tags=36%, list=12%, signal=32%	LGALS9/JAK3/IL2/ANXA1/RUNX3/LOXL3/CD274/LGALS9C/TBX21/XCL1
GO_ACTIN_MEDIATED_CELL_CONTRACTION	GO_ACTIN_MEDIATED_CELL_CONTRACTION	GO_ACTIN_MEDIATED_CELL_CONTRACTION	114	0.531515	1.53935	0.00124591	0.0237997	0.0207043	2585	tags=27%, list=13%, signal=24%	MYH4/TNNI3/MYH2/MYH6/GATA4/MYH7/SCN1A/TNNT1/MYLK2/MYL2/VIL1/DES/TNNC1/KCND3/CACNA1G/MYH8/ACTN2/CACNB2/MYL3/MYBPC3/KCNN2/HCN4/FGF12/ACTN3/RYR2/KCNE1/CACNA1D/TCAP/CAV3/TNNI2/ATP2A1
GO_REGULATION_OF_ACUTE_INFLAMMATORY_RESPONSE	GO_REGULATION_OF_ACUTE_INFLAMMATORY_RESPONSE	GO_REGULATION_OF_ACUTE_INFLAMMATORY_RESPONSE	43	-0.66701	-1.71748	0.00126637	0.0241219	0.0209846	2344	tags=53%, list=12%, signal=47%	TNFRSF11A/GSTP1/C2CD4A/C3/FCER1G/DNASE1L3/PTGER3/OSM/BTK/PIK3CG/IL6/PTGS2/APCS/FFAR3/NLRP3/FCGR2B/IL1B/FFAR2/TNF/CREB3L3/CCR7/TNFSF11/ADCYAP1
GO_ACETYLCHOLINE_RECEPTOR_ACTIVITY	GO_ACETYLCHOLINE_RECEPTOR_ACTIVITY	GO_ACETYLCHOLINE_RECEPTOR_ACTIVITY	23	0.775764	1.7257	0.00127475	0.024213	0.0210638	1856	tags=61%, list=9%, signal=55%	CHRNA4/CHRNA2/CHRNA3/CHRNA7/CHRND/CHRNB4/CHRFAM7A/CHRNG/CHRM5/CHRM3/CHRNA5/HRH3/CHRM4/CHRM2
GO_ENZYME_ACTIVATOR_ACTIVITY	GO_ENZYME_ACTIVATOR_ACTIVITY	GO_ENZYME_ACTIVATOR_ACTIVITY	499	-0.36344	-1.28219	0.00128292	0.0242995	0.0211391	3313	tags=22%, list=17%, signal=19%	ARHGEF10L/ARHGAP21/CTSA/ARHGAP29/GAS6/RASA2/DNMT3L/NOD1/PREX2/ARHGAP26/PREX1/THY1/ADAP1/ARHGAP31/RALGAPA2/CTSH/DOCK4/LRRK2/CAV1/RIN2/CTSC/RASA3/ARHGAP28/ARRB1/ARHGDIB/CLPS/GPRC5B/GMFG/FGF13/NUPR1/RASA4B/RANBP3L/SH3BP1/ARHGAP44/ARHGAP15/RASAL3/ERBB3/ADPRH/TAGAP/RGS16/CDC42EP2/RGS1/STARD8/ARHGAP6/MMP16/RGPD5/AFAP1L2/ARHGAP22/RGS10/ACAP1/GREM1/ALS2CL/GUCA1C/ALDH1A1/ARHGAP10/NLRP1/ANGPT4/TBC1D10C/IL2…
GO_HOMEOSTASIS_OF_NUMBER_OF_CELLS_WITHIN_A_TISSUE	GO_HOMEOSTASIS_OF_NUMBER_OF_CELLS_WITHIN_A_TISSUE	GO_HOMEOSTASIS_OF_NUMBER_OF_CELLS_WITHIN_A_TISSUE	29	-0.711758	-1.75074	0.00129699	0.0244803	0.0212964	2817	tags=48%, list=14%, signal=41%	NOTCH1/KLHL10/NOS3/P2RX7/PRDM14/BCL2/SOX9/CSF1/CORO1A/SASH3/IL7/ILDR2/GATA1/CCR2
GO_RETINA_DEVELOPMENT_IN_CAMERA_TYPE_EYE	GO_RETINA_DEVELOPMENT_IN_CAMERA_TYPE_EYE	GO_RETINA_DEVELOPMENT_IN_CAMERA_TYPE_EYE	145	0.512986	1.53268	0.00130201	0.0244803	0.0212964	2785	tags=29%, list=14%, signal=25%	NR2E1/SLC17A8/IHH/LHX2/PAX2/FOXN4/DLX2/SDK2/RORB/SLC17A7/LHX1/DSCAM/PDE6A/TULP1/CELF4/RHO/HPCA/SIX3/ACHE/DLX1/LAMC3/USH1C/NR2E3/NDP/RPE65/ATOH7/MEGF11/POU4F2/VAX2/DCX/GNAT1/NEUROD4/CALB1/MERTK/IRX5/CLCN2/SOX8/PTF1A/NRL/PTN/SDK1/TGFB2
GO_DENDRITE_MORPHOGENESIS	GO_DENDRITE_MORPHOGENESIS	GO_DENDRITE_MORPHOGENESIS	140	0.511729	1.52666	0.00131081	0.0244803	0.0212964	2700	tags=17%, list=14%, signal=15%	NR2E1/RELN/CHRNA3/CHRNA7/SHANK2/CTNND2/NGEF/SRCIN1/CUX2/CTNNA2/SLITRK5/DSCAM/NFATC4/TLX2/GRIN1/EPHB2/EPHA4/FARP1/MAPK8IP2/EPHB3/CAMK2B/NSMF/PTN/SHANK1
GO_POSITIVE_REGULATION_OF_INTERLEUKIN_2_BIOSYNTHETIC_PROCESS	GO_POSITIVE_REGULATION_OF_INTERLEUKIN_2_BIOSYNTHETIC_PROCESS	GO_POSITIVE_REGULATION_OF_INTERLEUKIN_2_BIOSYNTHETIC_PROCESS	14	-0.832082	-1.7271	0.00131113	0.0244803	0.0212964	2389	tags=79%, list=12%, signal=69%	CARD11/CD86/CD80/CD4/CLEC7A/PTPRC/IL1B/IL1A/CD28/CD3E/IRF4
GO_INTERLEUKIN_8_PRODUCTION	GO_INTERLEUKIN_8_PRODUCTION	GO_INTERLEUKIN_8_PRODUCTION	77	-0.562615	-1.64831	0.00131416	0.0244803	0.0212964	2580	tags=42%, list=13%, signal=36%	ARRB1/CHI3L1/TLR1/F2RL1/C5AR2/LGALS9/CD74/AFAP1L2/TLR5/ANXA1/TLR2/LILRA2/NLRP10/TLR4/NOS2/CD14/PYCARD/SYK/CLEC7A/FCN1/APOA2/PTPRC/CD33/PTPN22/IL1B/FFAR2/TLR7/IL10/TNF/TLR8/CD2/CD244
GO_PRODUCTION_OF_MOLECULAR_MEDIATOR_INVOLVED_IN_INFLAMMATORY_RESPONSE	GO_PRODUCTION_OF_MOLECULAR_MEDIATOR_INVOLVED_IN_INFLAMMATORY_RESPONSE	GO_PRODUCTION_OF_MOLECULAR_MEDIATOR_INVOLVED_IN_INFLAMMATORY_RESPONSE	65	-0.583491	-1.63491	0.0013143	0.0244803	0.0212964	3998	tags=51%, list=20%, signal=41%	APPL2/GRN/IL17RC/SIRPA/MYD88/CHIA/TLR6/IL4R/NOD2/CD36/IL17A/SLC7A2/LYN/NLRC3/MEFV/ADCY7/F2/GPSM3/FCER1G/CD6/TLR4/VAMP8/NOS2/SLAMF8/ALOX5/PYCARD/NLRP7/SYK/BTK/CLEC7A/CD96/P2RX1/GBP5
GO_REGULATION_OF_ANIMAL_ORGAN_FORMATION	GO_REGULATION_OF_ANIMAL_ORGAN_FORMATION	GO_REGULATION_OF_ANIMAL_ORGAN_FORMATION	36	0.712369	1.7273	0.00132978	0.0247001	0.0214876	2100	tags=44%, list=11%, signal=40%	TBX5/HOXC11/GATA5/ISL1/BMP7/HAND2/HOXA11/FGF8/WT1/WNT3A/SHH/GDNF/DKK1/WNT5A/BMP4/FGF10
GO_PANCREAS_DEVELOPMENT	GO_PANCREAS_DEVELOPMENT	GO_PANCREAS_DEVELOPMENT	77	0.587929	1.618	0.00133666	0.0247595	0.0215393	2749	tags=31%, list=14%, signal=27%	PDX1/RFX6/ISL1/FOXA2/IHH/NKX3-2/HNF1B/NKX2-2/SHH/ONECUT2/MNX1/NKX6-2/GIPR/BMP6/NKX6-1/WNT5A/BMP4/FGF10/INSM1/DNAAF1/PTF1A/GIP/SMO/ZIC3
GO_REGULATION_OF_B_CELL_PROLIFERATION	GO_REGULATION_OF_B_CELL_PROLIFERATION	GO_REGULATION_OF_B_CELL_PROLIFERATION	61	-0.594507	-1.63783	0.0013634	0.0251854	0.0219098	2389	tags=44%, list=12%, signal=39%	CARD11/LYN/CD74/TNFRSF21/CD300A/TYROBP/BCL2/IL2/INPP5D/TLR4/MZB1/MNDA/NCKAP1L/BTK/GPR183/SASH3/VAV3/CLCF1/PTPRC/CD38/IL7/FCGR2B/TNFRSF13B/IL10/IKZF3/FCRL3/CTLA4
GO_RESPIRATORY_BURST	GO_RESPIRATORY_BURST	GO_RESPIRATORY_BURST	30	-0.714255	-1.75036	0.00138754	0.0255612	0.0222367	1770	tags=47%, list=9%, signal=43%	CYBA/NCF2/PIK3CD/HCK/CD52/SLAMF8/NCF4/CYBB/RAC2/CLEC7A/PIK3CG/NCF1/CD24/MPO
GO_REGULATION_OF_OSTEOCLAST_DEVELOPMENT	GO_REGULATION_OF_OSTEOCLAST_DEVELOPMENT	GO_REGULATION_OF_OSTEOCLAST_DEVELOPMENT	12	-0.863744	-1.74928	0.00142194	0.0261233	0.0227257	1997	tags=58%, list=10%, signal=52%	TYROBP/CLDN18/SIGLEC15/GPR68/LILRB1/LTF/TNFSF11
GO_MRNA_MODIFICATION	GO_MRNA_MODIFICATION	GO_MRNA_MODIFICATION	21	0.788505	1.73141	0.00143729	0.0263283	0.022904	578	tags=14%, list=3%, signal=14%	APOBEC1/APOBEC2/A1CF
GO_THALAMUS_DEVELOPMENT	GO_THALAMUS_DEVELOPMENT	GO_THALAMUS_DEVELOPMENT	13	0.849074	1.6865	0.00144093	0.0263283	0.022904	833	tags=46%, list=4%, signal=44%	OLIG2/FOXB1/GBX2/SHH/CNTNAP2/TAL2
GO_MUSCLE_ORGAN_MORPHOGENESIS	GO_MUSCLE_ORGAN_MORPHOGENESIS	GO_MUSCLE_ORGAN_MORPHOGENESIS	82	0.582863	1.61752	0.00144887	0.0264017	0.0229679	2942	tags=37%, list=15%, signal=31%	POU4F1/TNNI3/ISL1/HAND1/MYH6/MYH7/PAX7/NKX2-5/MYLK2/SHOX2/MYL2/COL11A1/GSC/NOG/TNNC1/TBX1/MYL3/MYBPC3/FGFR2/WNT5A/RYR2/XIRP2/TCAP/FOXH1/LRP2/MYF6/TCF15/TGFB2/VANGL2/MYF5
GO_POSITIVE_REGULATION_OF_INTERLEUKIN_8_SECRETION	GO_POSITIVE_REGULATION_OF_INTERLEUKIN_8_SECRETION	GO_POSITIVE_REGULATION_OF_INTERLEUKIN_8_SECRETION	16	-0.799103	-1.71366	0.0014752	0.0268088	0.023322	2476	tags=75%, list=13%, signal=66%	TLR1/F2RL1/LGALS9/TLR2/NLRP10/TLR4/CD14/PYCARD/FCN1/FFAR2/CD2/CD244
GO_NATURAL_KILLER_CELL_CHEMOTAXIS	GO_NATURAL_KILLER_CELL_CHEMOTAXIS	GO_NATURAL_KILLER_CELL_CHEMOTAXIS	11	-0.879139	-1.75327	0.00148482	0.0269109	0.0234109	1667	tags=91%, list=8%, signal=83%	CCL3/PIK3CD/KLRK1/CCL2/CCL4/PIK3CG/CCL5/KLRC4-KLRK1/CCL7/XCL1
GO_GLAND_DEVELOPMENT	GO_GLAND_DEVELOPMENT	GO_GLAND_DEVELOPMENT	434	0.409931	1.35901	0.00150616	0.0272243	0.0236835	2882	tags=22%, list=15%, signal=20%	PDX1/PCK1/ISL1/HOXD13/BMP7/FOXE1/LHX3/PRL/IHH/FOXB1/BAAT/APOA1/HAND2/HOXB13/CYP1A1/CSN2/PITX1/FGF8/TDGF1/NKX2-5/NODAL/HOXB9/SFRP1/SOX3/ASCL1/WT1/HNF1B/WNT3A/WNT4/SHH/NOG/ACER1/GLI1/HOXA9/OTP/XDH/CYP19A1/TBX1/ONECUT2/AIRE/SIX3/TG/SLC46A2/GATA3/LEF1/PGR/GSX1/REG1A/CPB2/FGFR2/FA2H/PSAPL1/GHRHR/CCNB2/ALOX15B/NR5A1/ASS1/FOXN1/WNT11/WNT3/HMGCS1/WNT5A/ATP2C2/BMP4/CDO1/POU1F1/CLDN1/BCL11B/SALL1/SOX2/EPHB…
GO_STEM_CELL_DIFFERENTIATION	GO_STEM_CELL_DIFFERENTIATION	GO_STEM_CELL_DIFFERENTIATION	247	0.454065	1.43612	0.00151631	0.0272769	0.0237292	2391	tags=19%, list=12%, signal=17%	PDX1/TBX5/ISL1/BMP7/GATA4/PAX2/HAND2/GBX2/NKX2-5/SFRP1/ASCL1/LMO1/HNF1B/SP7/SOX21/WNT3A/GSC/SHH/PSMB11/POU6F2/EDN3/LIN28A/NRTN/TBX1/NTF4/SIX3/TP73/RBM24/GDNF/HOXA7/GATA3/SEMA4G/FGFR2/SEMA3B/OVOL2/HMGA2/WNT3/PSMA1/SHC4/BMP4/SEMA6B/SEMA7A/ELL3/WNT8A/SOX11/SEMA6D/SOX8/MSX1
GO_PROXIMAL_DISTAL_PATTERN_FORMATION	GO_PROXIMAL_DISTAL_PATTERN_FORMATION	GO_PROXIMAL_DISTAL_PATTERN_FORMATION	32	0.716327	1.71033	0.00151718	0.0272769	0.0237292	1159	tags=41%, list=6%, signal=38%	HOXC11/SP8/EN1/HOXC10/HOXA11/DLX2/NODAL/HOXD10/GLI1/HOXA9/HOXA10/SIX3/DLX1
GO_REGULATION_OF_CALCIUM_MEDIATED_SIGNALING	GO_REGULATION_OF_CALCIUM_MEDIATED_SIGNALING	GO_REGULATION_OF_CALCIUM_MEDIATED_SIGNALING	94	-0.541921	-1.62733	0.00158636	0.0284444	0.0247449	3555	tags=39%, list=18%, signal=32%	PTK2B/HRC/BST1/PKD2/PRNP/LMCD1/TREM2/PDK2/LRRK2/GSTM2/ERBB3/GBP1/PLN/RCAN2/EFHB/CLIC2/RCAN3/TBC1D10C/CCL3/NOS1/CCL4/CD4/SYK/PLEK/CMKLR1/ZAP70/TRDN/SLA2/JPH4/P2RY6/CASQ2/CD3E/TNF/IGF1/NRG1/MYOZ2/TRAT1
GO_REGULATION_OF_PHOSPHOLIPASE_C_ACTIVITY	GO_REGULATION_OF_PHOSPHOLIPASE_C_ACTIVITY	GO_REGULATION_OF_PHOSPHOLIPASE_C_ACTIVITY	45	-0.638661	-1.66106	0.00161726	0.0289214	0.0251599	1773	tags=40%, list=9%, signal=36%	EDNRA/ARHGAP6/NTF3/AGT/PLCB2/S1PR4/GNA15/RASGRP4/PTAFR/AVPR1A/HTR2A/P2RY6/P2RY12/ADRA1A/HTR2B/SELE/ITK/GPR55
GO_GAMMA_DELTA_T_CELL_ACTIVATION	GO_GAMMA_DELTA_T_CELL_ACTIVATION	GO_GAMMA_DELTA_T_CELL_ACTIVATION	14	-0.828318	-1.71929	0.00162659	0.029011	0.0252378	1318	tags=50%, list=7%, signal=47%	NOD2/NCKAP1L/SYK/LILRB1/PTPRC/CCR9/GPR18
GO_REGULATION_OF_RESPONSE_TO_CYTOKINE_STIMULUS	GO_REGULATION_OF_RESPONSE_TO_CYTOKINE_STIMULUS	GO_REGULATION_OF_RESPONSE_TO_CYTOKINE_STIMULUS	168	-0.468142	-1.50968	0.00164221	0.0292123	0.0254129	3556	tags=29%, list=18%, signal=24%	PPARG/SAMHD1/RIPK2/SOCS3/NLRC5/TXK/SH2B3/GAS6/SLIT3/TICAM2/TREM2/AXL/CASP4/CAV1/IRAK3/PTPN6/LRRC70/IRF7/PADI2/F2RL1/GSTP1/CD74/IRAK2/IL1RN/ANGPT1/ECM1/TSLP/TLR2/BIRC3/TLR4/GFI1/CSF1/CARD16/PYCARD/SYK/CASP1/IL6/PTPRC/CD300LF/IL7/IKBKE/CCL5/CD24/TNF/IFNG/STAP1/IRGM/PYDC1/ZBP1
GO_REGULATION_OF_CELL_SHAPE	GO_REGULATION_OF_CELL_SHAPE	GO_REGULATION_OF_CELL_SHAPE	151	-0.476371	-1.51615	0.00164702	0.0292205	0.0254201	4401	tags=42%, list=22%, signal=33%	TPM1/EPB41/SYNE3/FGD1/LIMD1/LPAR1/FGD6/STRIP2/S100A13/RHOQ/PDPN/RHOJ/DNMBP/BAIAP2/FBLIM1/FYN/PARVA/PLXND1/PTK2B/BVES/P2RY1/FGD4/FGD5/CDC42EP5/SLC9A3R1/RND3/PLEKHO1/MSN/ICAM1/KDR/FES/FMNL1/ARHGAP15/FGR/FGD3/CDC42EP2/MYH14/SEMA3E/FMNL3/ITGB2/DMTN/PALM/ANXA1/F2/RHOD/SEMA4A/EPS8/CCL3/SPTA1/HCK/CORO1A/CCL2/CSF1R/FGD2/LST1/RAC2/CCL11/CCL24/S100B/HPN/CCL13/ERMN/CCL7
GO_PASSIVE_TRANSMEMBRANE_TRANSPORTER_ACTIVITY	GO_PASSIVE_TRANSMEMBRANE_TRANSPORTER_ACTIVITY	GO_PASSIVE_TRANSMEMBRANE_TRANSPORTER_ACTIVITY	454	0.404742	1.34444	0.00165437	0.0292736	0.0254662	2353	tags=26%, list=12%, signal=23%	LRRC38/CHRNA4/AQP2/CHRNA2/KCNK9/JPH3/CHRNA3/CHRNA7/KCNC2/CHRND/TRPM5/KCNQ2/GRIK5/SCN1A/SLC5A8/CACNA1B/CACNG7/OTOP2/CHRNB4/CHRFAM7A/GJB3/AQP6/BEST4/KCNN1/TTYH1/SCNN1B/KCNJ9/CNGA3/SLC24A5/CHRNG/BSND/CACNG2/KCNG3/KCNF1/GABRQ/TRPC7/CNGB1/KCNC1/GRID2/KCNH3/SLC17A7/KCNK12/ANO4/GLRA2/KCND3/PANX3/CACNA1G/P2RX2/GJB2/KCNG1/MIP/ABCC8/SCNN1G/KCNA7/GJB6/CACNA1I/CACNB2/BEST2/P2RX3/KCNA4/TRPM6/CACNG1/AQP4/GRIN3…
GO_OOGENESIS	GO_OOGENESIS	GO_OOGENESIS	79	0.578824	1.59875	0.00165874	0.0292739	0.0254665	3328	tags=42%, list=17%, signal=35%	LGR5/NPPC/TUBB8/IHH/SOHLH1/GPR149/WNT4/YBX2/NANOS3/AMH/TDRD5/FOXL2/CCDC155/SOHLH2/ASPM/C14orf39/ZGLP1/FIGLA/CCDC36/TRIP13/GDF9/DAZL/PTN/PIWIL2/PLD6/NPM2/REC8/FMN2/AURKC/SPO11/ANG/CCNB1/ZP3
GO_REGULATION_OF_NIK_NF_KAPPAB_SIGNALING	GO_REGULATION_OF_NIK_NF_KAPPAB_SIGNALING	GO_REGULATION_OF_NIK_NF_KAPPAB_SIGNALING	101	-0.533899	-1.61583	0.00168595	0.0296762	0.0258165	3486	tags=28%, list=18%, signal=23%	TLR6/MAS1/RASSF2/NOD2/TREM2/NOD1/SASH1/CHI3L1/NLRC3/LGALS9/GREM1/IL18/HAVCR2/TLR2/TLR4/CD14/NLRP12/TNFSF15/IL12B/PTPN22/NLRP3/IL1B/TNFSF14/TLR7/CD27/TNF/CCL19/EDAR
GO_TRANSPORTER_COMPLEX	GO_TRANSPORTER_COMPLEX	GO_TRANSPORTER_COMPLEX	322	0.433266	1.40847	0.00169941	0.0297342	0.0258669	2725	tags=30%, list=14%, signal=26%	LRRC38/CHRNA4/SHISA8/DPP10/CHRNA2/CHRNA3/CHRNA7/KCNC2/CHRND/SHANK2/KCNQ2/GRIK5/CATSPERD/SCN1A/CACNA1B/CACNG7/CHRNB4/CHRFAM7A/BEST4/KCNN1/TTYH1/SCNN1B/CNGA3/CHRNG/CACNG2/KCNG3/KCNF1/GABRQ/TRPC7/CNGB1/KCNC1/GRID2/SHISA7/GLRA2/KCND3/CACNA1G/ATP1A3/CNTNAP2/KCNG1/ABCC8/SCNN1G/KCNA7/CACNA1I/CACNB2/OLFM3/BEST2/ATP4B/KCNA4/CACNG1/GRIN3B/KCNJ6/KCNJ14/GLRA1/GRIK1/ABCG5/CHRNA5/SCN7A/GABRR2/GRIN2D/GRIN1/CATS…
GO_FEEDING_BEHAVIOR	GO_FEEDING_BEHAVIOR	GO_FEEDING_BEHAVIOR	100	0.557281	1.59423	0.00170213	0.0297342	0.0258669	1900	tags=32%, list=10%, signal=29%	DMBX1/CNTFR/POU4F1/GALR3/HCRTR2/PYY/EN1/HAND2/MMP17/QRFP/CARTPT/TBR1/REN/AGRP/TRH/HELT/DACH1/GAL/NPW/NMU/ADM2/CCKAR/NR4A3/GCG/GALR2/HTR2C/DRD1/GRIN1/CNR1/MCHR1/INSL5/NPY5R
GO_CARDIAC_ATRIUM_DEVELOPMENT	GO_CARDIAC_ATRIUM_DEVELOPMENT	GO_CARDIAC_ATRIUM_DEVELOPMENT	33	0.702241	1.6796	0.00170373	0.0297342	0.0258669	675	tags=21%, list=3%, signal=21%	TBX5/ISL1/MYH6/GATA4/NKX2-5/SHOX2/NOG
GO_POSITIVE_REGULATION_OF_ALPHA_BETA_T_CELL_ACTIVATION	GO_POSITIVE_REGULATION_OF_ALPHA_BETA_T_CELL_ACTIVATION	GO_POSITIVE_REGULATION_OF_ALPHA_BETA_T_CELL_ACTIVATION	60	-0.589439	-1.62013	0.00170693	0.0297342	0.0258669	3436	tags=53%, list=17%, signal=44%	ITPKB/RIPK2/IL4R/HLA-E/PRKCQ/NFKBID/CD160/TGFBR2/RASAL3/LGALS9/CD86/IL18/ANXA1/RUNX3/CD80/NCKAP1L/SYK/SASH3/NFKBIZ/ZAP70/EBI3/PTPRC/IL12B/IL12RB1/NLRP3/IL12A/CD28/CD3E/IFNG/CCL19/CCR2/XCL1
GO_NEGATIVE_REGULATION_OF_VIRAL_PROCESS	GO_NEGATIVE_REGULATION_OF_VIRAL_PROCESS	GO_NEGATIVE_REGULATION_OF_VIRAL_PROCESS	95	-0.5376	-1.61638	0.00171764	0.0298434	0.025962	1667	tags=17%, list=8%, signal=15%	CCL3/TRIM15/APOBEC3G/CCL4/FCN1/BTBD17/APOBEC3D/APCS/CCL5/IFNB1/APOBEC3H/LTF/TNF/CCL8/TRIM31/SLPI
GO_SPINAL_CORD_MOTOR_NEURON_CELL_FATE_SPECIFICATION	GO_SPINAL_CORD_MOTOR_NEURON_CELL_FATE_SPECIFICATION	GO_SPINAL_CORD_MOTOR_NEURON_CELL_FATE_SPECIFICATION	13	0.844121	1.67667	0.00174445	0.0302311	0.0262992	1763	tags=62%, list=9%, signal=56%	ISL1/LHX3/HOXC10/HOXD10/ISL2/MNX1/NKX6-2/NKX6-1
GO_CARDIAC_VENTRICLE_DEVELOPMENT	GO_CARDIAC_VENTRICLE_DEVELOPMENT	GO_CARDIAC_VENTRICLE_DEVELOPMENT	124	0.534272	1.56663	0.00178373	0.0308324	0.0268223	2998	tags=31%, list=15%, signal=27%	TBX5/POU4F1/TNNI3/ISL1/HAND1/MYH6/GATA4/MYH7/HAND2/NKX2-5/MYL2/COL11A1/NOG/TNNC1/GREB1L/MYL3/SLIT2/MYBPC3/GATA3/PDE2A/FGFR2/GRHL2/WNT11/NPY5R/WNT5A/BMP4/RYR2/SALL1/XIRP2/TBX3/KCNK2/SOX11/FOXH1/SALL4/LRP2/TGFB2/VANGL2/ROBO2/LTBP1
GO_LEUKOCYTE_ADHESION_TO_VASCULAR_ENDOTHELIAL_CELL	GO_LEUKOCYTE_ADHESION_TO_VASCULAR_ENDOTHELIAL_CELL	GO_LEUKOCYTE_ADHESION_TO_VASCULAR_ENDOTHELIAL_CELL	36	-0.674272	-1.71728	0.00179463	0.0309413	0.0269171	2858	tags=50%, list=14%, signal=43%	GCNT1/ETS1/ICAM1/MDK/ITGB2/SELPLG/CXCL12/ITGA4/SELL/PTAFR/SPN/CCL21/ITGB7/CX3CR1/SELE/TNF/SELP/CCR2
GO_REGULATION_OF_NITRIC_OXIDE_BIOSYNTHETIC_PROCESS	GO_REGULATION_OF_NITRIC_OXIDE_BIOSYNTHETIC_PROCESS	GO_REGULATION_OF_NITRIC_OXIDE_BIOSYNTHETIC_PROCESS	57	-0.603536	-1.65477	0.00183575	0.0315693	0.0274634	3555	tags=42%, list=18%, signal=35%	CD34/PTX3/SIRPA/PTK2B/TLR6/PKD2/ACP5/CAV1/CD36/ICAM1/ITGB2/AGT/TLR4/KLRK1/AIF1/CLEC7A/PTGS2/CX3CR1/IL1B/KLRC4-KLRK1/IL10/TNF/IFNG/AGXT2
GO_CELLULAR_RESPONSE_TO_INTERFERON_BETA	GO_CELLULAR_RESPONSE_TO_INTERFERON_BETA	GO_CELLULAR_RESPONSE_TO_INTERFERON_BETA	19	-0.773932	-1.71642	0.00185891	0.0318859	0.0277388	2212	tags=32%, list=11%, signal=28%	IRF1/MNDA/IFNB1/AIM2/IRGM/PYHIN1
GO_PROGRAMMED_CELL_DEATH_INVOLVED_IN_CELL_DEVELOPMENT	GO_PROGRAMMED_CELL_DEATH_INVOLVED_IN_CELL_DEVELOPMENT	GO_PROGRAMMED_CELL_DEATH_INVOLVED_IN_CELL_DEVELOPMENT	12	-0.857828	-1.7373	0.00187934	0.0321545	0.0279724	1891	tags=58%, list=10%, signal=53%	BCL2/DNASE1L3/KITLG/NTRK1/IL1B/IL1A/FASLG
GO_NEGATIVE_REGULATION_OF_ANTIGEN_RECEPTOR_MEDIATED_SIGNALING_PATHWAY	GO_NEGATIVE_REGULATION_OF_ANTIGEN_RECEPTOR_MEDIATED_SIGNALING_PATHWAY	GO_NEGATIVE_REGULATION_OF_ANTIGEN_RECEPTOR_MEDIATED_SIGNALING_PATHWAY	27	-0.721778	-1.73598	0.00190336	0.0324738	0.0282502	3703	tags=56%, list=19%, signal=45%	LGALS3/LPXN/PRNP/PVRIG/THY1/PTPN6/CD160/GBP1/CD300A/PTPRJ/LILRB4/PTPN22/FCGR2B/UBASH3A/FCRL3
GO_EPITHELIAL_TUBE_MORPHOGENESIS	GO_EPITHELIAL_TUBE_MORPHOGENESIS	GO_EPITHELIAL_TUBE_MORPHOGENESIS	325	0.428177	1.39096	0.00190767	0.0324738	0.0282502	2928	tags=22%, list=15%, signal=19%	HOXD11/LGR5/BMP7/GDF2/HAND1/IHH/GATA4/LHX2/PAX2/FOXN4/CCDC103/HAND2/HOXA11/FGF8/EPHA7/GBX2/TBR1/NKX2-5/NODAL/SFRP1/WT1/HNF1B/WNT3A/WNT4/SHH/CITED1/NOG/WNT6/LHX1/FOXD1/TBX1/GREB1L/NFATC4/SLIT2/GDNF/GATA3/LEF1/PGR/SHROOM3/FGFR2/OVOL2/EPHA4/GRHL3/GRHL2/WNT11/WNT5A/WNK4/BMP4/RYR2/SALL1/FGF10/TBX3/TRIM71/HOXB7/HHIP/SOX11/DNAAF1/SOX8/TCAP/CAV3/FOXH1/STIL/STOX1/SALL4/LRP2/ALX1/CTHRC1/SMO/ZIC3/TGFB2/PBX1…
GO_POSITIVE_REGULATION_OF_NEURON_DIFFERENTIATION	GO_POSITIVE_REGULATION_OF_NEURON_DIFFERENTIATION	GO_POSITIVE_REGULATION_OF_NEURON_DIFFERENTIATION	360	0.426244	1.40164	0.0019316	0.0327573	0.0284969	3040	tags=21%, list=15%, signal=18%	MMD2/PCP4/EPO/SH3GL3/BMP7/RELN/SHANK2/DLX2/FEZF1/CACNG7/PLK5/NKX2-5/CUX2/ASCL1/NDNF/SHOX2/CPNE6/WNT3A/NKX2-2/DUOXA1/RIMS1/BRINP2/DSCAM/LIN28A/BRINP3/SYT3/GDF6/RASAL1/TRIM67/DLX1/SLIT2/UNC13A/ADRA2C/NEFL/NEUROG1/BDNF/REG1A/POU4F2/PTK6/TUBB2B/DKK1/BMP6/EPHA4/GPC2/NKX6-1/ISLR2/CNR1/NEUROD2/NTRK3/CPNE9/WNT3/WNT5A/BMP4/ALK/SEMA7A/ENC1/SOX11/CAMK2B/HOXD3/STMN2/LTK/MAPT/SLITRK1/ATOH1/PTN/SHANK1/PTPRD/NT…
GO_SPINAL_CORD_ASSOCIATION_NEURON_DIFFERENTIATION	GO_SPINAL_CORD_ASSOCIATION_NEURON_DIFFERENTIATION	GO_SPINAL_CORD_ASSOCIATION_NEURON_DIFFERENTIATION	14	0.834265	1.67892	0.00193875	0.0327573	0.0284969	1377	tags=50%, list=7%, signal=47%	LHX5/LHX3/PAX7/ASCL1/WNT3A/LHX1/GSX1
GO_DOPAMINERGIC_NEURON_DIFFERENTIATION	GO_DOPAMINERGIC_NEURON_DIFFERENTIATION	GO_DOPAMINERGIC_NEURON_DIFFERENTIATION	36	0.702772	1.70403	0.00194227	0.0327573	0.0284969	1909	tags=33%, list=10%, signal=30%	LMX1B/FOXA2/EN1/FGF8/SFRP1/DMRTA2/WNT3A/SHH/PITX3/DKK1/WNT3/WNT5A
GO_GOLGI_LUMEN	GO_GOLGI_LUMEN	GO_GOLGI_LUMEN	98	0.556152	1.58448	0.00194381	0.0327573	0.0284969	2467	tags=30%, list=13%, signal=26%	NCAN/MUCL1/LHB/OMD/CGA/MUC5B/AGRP/WNT3A/MUC13/MUC12/WNT4/WNT6/MUC15/ACAN/PCSK6/MUC1/OGN/GPC5/DEFA4/GPC2/CSPG5/WNT3/WNT5A/MUC16/F10/PRELP/F7/BCAN/PODXL2
GO_SOMATIC_STEM_CELL_POPULATION_MAINTENANCE	GO_SOMATIC_STEM_CELL_POPULATION_MAINTENANCE	GO_SOMATIC_STEM_CELL_POPULATION_MAINTENANCE	74	0.582009	1.59212	0.00196964	0.0331096	0.0288034	2928	tags=27%, list=15%, signal=23%	NR2E1/BMP7/FOXD3/PAX2/ZSCAN10/CDX2/TDGF1/SFRP1/HNF1B/NOG/LIN28A/SALL1/SOX2/FGF10/PRDM16/SALL4/TP63/ZIC3/PBX1/VANGL2
GO_KINETOCHORE	GO_KINETOCHORE	GO_KINETOCHORE	125	0.519021	1.52311	0.0020319	0.0340196	0.029595	4551	tags=31%, list=23%, signal=24%	SPC25/CENPA/HJURP/ERCC6L/TEX14/NEK2/KIF18A/BUB1/CDT1/NDC80/BUB1B/NUF2/CENPI/BIRC5/PLK1/SKA3/AURKB/SKA1/CENPM/KIF2C/REC8/CENPF/BOD1L2/CCNB1/SPAG5/TTK/ZWINT/BUB3/KNSTRN/CENPU/CENPN/MAD2L1/CENPE/CENPK/SPC24/ZWILCH/PSEN2/LRWD1/NDEL1
GO_REGULATION_OF_TYPE_2_IMMUNE_RESPONSE	GO_REGULATION_OF_TYPE_2_IMMUNE_RESPONSE	GO_REGULATION_OF_TYPE_2_IMMUNE_RESPONSE	31	-0.700183	-1.72547	0.00203389	0.0340196	0.029595	2322	tags=42%, list=12%, signal=37%	IL33/CD74/CD86/IL18/ECM1/ANXA1/IFNL1/IL6/IFNB1/NLRP3/TBX21/CCR2/XCL1
GO_REGULATION_OF_CYTOKINE_PRODUCTION_INVOLVED_IN_IMMUNE_RESPONSE	GO_REGULATION_OF_CYTOKINE_PRODUCTION_INVOLVED_IN_IMMUNE_RESPONSE	GO_REGULATION_OF_CYTOKINE_PRODUCTION_INVOLVED_IN_IMMUNE_RESPONSE	85	-0.535982	-1.59253	0.0020431	0.0340888	0.0296552	3312	tags=44%, list=17%, signal=36%	TNFRSF14/HFE/HLA-E/NOD2/TGFB1/TNFRSF1B/CD36/IRAK3/CD160/GPRC5B/HLA-F/F2RL1/CD74/ANGPT1/IL18/JAK3/FCER1G/TLR4/SCIMP/KIR2DL4/BTK/LILRB1/SASH3/APOA2/IL6/CD226/CD96/IFNB1/FFAR3/NLRP3/IL1B/FFAR2/IL10/TNF/TBX21/CCR2/XCL1
GO_MOLECULAR_ADAPTOR_ACTIVITY	GO_MOLECULAR_ADAPTOR_ACTIVITY	GO_MOLECULAR_ADAPTOR_ACTIVITY	274	-0.407261	-1.37363	0.00205626	0.0342235	0.0297723	3339	tags=23%, list=17%, signal=19%	PDE4DIP/STX1A/SH2B3/GAS6/MLPH/PIK3R1/SKAP2/SH2D3C/FRMD4A/LRRK2/CAV1/BLNK/SLC9A3R1/SASH1/ARRB2/CNTNAP1/LAT/DISC1/SPSB1/WWC1/SPAG4/MAP1A/ARHGAP6/AFAP1L2/GRB14/CAPN3/SH3BP2/CAV2/SKAP1/COL8A2/STAP2/EPS8/ADAP2/ANK1/STX11/PAG1/DOK2/SCIMP/SLA/SYNPO2/SH2D2A/TRIM22/GRIP1/MPP7/VAV3/GRIP2/TRDN/STX19/SLA2/COL14A1/PKP2/INSC/ANK3/CD28/SH2D1B/CD3E/STAP1/FCRL2/GRAP2/CD3G/SH2D1A/TRAT1
GO_CELLULAR_RESPONSE_TO_RETINOIC_ACID	GO_CELLULAR_RESPONSE_TO_RETINOIC_ACID	GO_CELLULAR_RESPONSE_TO_RETINOIC_ACID	68	0.598412	1.61875	0.00209904	0.0348492	0.0303167	2636	tags=32%, list=13%, signal=28%	PCK1/PAX2/GJB3/RORB/WNT3A/WNT6/BRINP2/WNT10B/BRINP3/TBX1/WNT8B/FGFR2/PTK6/FZD10/MYOG/NTRK3/WNT11/WNT3/WNT5A/CYP26B1/LTK/WNT7B
GO_VESICLE_LUMEN	GO_VESICLE_LUMEN	GO_VESICLE_LUMEN	322	-0.406068	-1.39204	0.00210653	0.0348874	0.0303499	3835	tags=29%, list=19%, signal=23%	TOR4A/DERA/PF4/SRGN/S100A8/MAGED2/ATG7/PYGB/AGA/A2M/GSN/OSCAR/FUCA1/HEBP2/RARRES2/THBS1/CREG1/GSDMD/PDGFB/TXNDC5/JUP/TIMP1/CTSA/GAS6/RAB27A/AOC1/TGFB1/PYGL/CLEC3B/CTSH/ZG16/CRACR2A/SERPING1/CTSC/S100A9/LGALS3BP/PTPN6/GMFG/HK3/CHI3L1/HRG/S100A11/SPP2/PADI2/FGB/FGR/PROS1/HPSE/CNN2/UNC13D/GSTP1/FERMT3/C3/SERPINI1/ECM1/AMPD3/DOCK2/EGF/MNDA/ALOX5/PYCARD/PRSS57/ORM1/ARHGAP9/BIN2/LYZ/GHRL/FCN1/DBH/PENK/…
GO_NEUROMUSCULAR_SYNAPTIC_TRANSMISSION	GO_NEUROMUSCULAR_SYNAPTIC_TRANSMISSION	GO_NEUROMUSCULAR_SYNAPTIC_TRANSMISSION	31	0.724987	1.71459	0.00216299	0.0356385	0.0310033	2079	tags=42%, list=11%, signal=38%	CHRNA4/CHRNA2/RIMBP2/CHRNA3/CHRND/CHRNB4/MYLK2/CHRNG/P2RX2/P2RX3/CHRNA5/RAPSN/SLC5A7
GO_EMBRYONIC_FORELIMB_MORPHOGENESIS	GO_EMBRYONIC_FORELIMB_MORPHOGENESIS	GO_EMBRYONIC_FORELIMB_MORPHOGENESIS	32	0.704831	1.68288	0.0021688	0.0356385	0.0310033	2641	tags=38%, list=13%, signal=33%	TBX5/EN1/HOXA11/ALX4/SHOX2/SHH/HOXA9/WNT3/TBX3/MSX1/TP63/HOXD9
GO_PROGRAMMED_NECROTIC_CELL_DEATH	GO_PROGRAMMED_NECROTIC_CELL_DEATH	GO_PROGRAMMED_NECROTIC_CELL_DEATH	40	-0.64134	-1.65366	0.00216907	0.0356385	0.0310033	3416	tags=35%, list=17%, signal=29%	ARHGEF2/TICAM2/PELI1/PYGL/CAV1/FAS/MLKL/BIRC3/TLR4/CD14/RIPK3/LY96/TNF/FASLG
GO_REGULATION_OF_CD4_POSITIVE_ALPHA_BETA_T_CELL_DIFFERENTIATION	GO_REGULATION_OF_CD4_POSITIVE_ALPHA_BETA_T_CELL_DIFFERENTIATION	GO_REGULATION_OF_CD4_POSITIVE_ALPHA_BETA_T_CELL_DIFFERENTIATION	46	-0.640235	-1.67217	0.00217308	0.0356385	0.0310033	2267	tags=43%, list=12%, signal=39%	LGALS9/CD86/IL18/JAK3/IL2/ANXA1/RUNX3/CD80/LOXL3/NCKAP1L/SASH3/NFKBIZ/IL12B/IL12RB1/NLRP3/IL27/IFNG/TBX21/IRF4/CCL19
GO_PATTERN_RECOGNITION_RECEPTOR_ACTIVITY	GO_PATTERN_RECOGNITION_RECEPTOR_ACTIVITY	GO_PATTERN_RECOGNITION_RECEPTOR_ACTIVITY	21	-0.752633	-1.70578	0.00220882	0.0361365	0.0314366	1716	tags=62%, list=9%, signal=57%	TLR2/TLR4/CD14/DMBT1/CLEC7A/FCN1/PTAFR/CLEC4E/LY96/COLEC12/MARCO/TLR7/TLR8
GO_LEUKOCYTE_TETHERING_OR_ROLLING	GO_LEUKOCYTE_TETHERING_OR_ROLLING	GO_LEUKOCYTE_TETHERING_OR_ROLLING	26	-0.716775	-1.6951	0.00223293	0.0364423	0.0317026	1577	tags=50%, list=8%, signal=46%	SELPLG/CXCL12/ITGA4/SELL/PTAFR/SPN/CCL21/ITGB7/CX3CR1/SELE/TNF/SELP/CCR2
GO_FC_EPSILON_RECEPTOR_SIGNALING_PATHWAY	GO_FC_EPSILON_RECEPTOR_SIGNALING_PATHWAY	GO_FC_EPSILON_RECEPTOR_SIGNALING_PATHWAY	111	-0.501671	-1.53991	0.00231437	0.0376799	0.0327792	2664	tags=20%, list=14%, signal=17%	PSMB8/PIK3R1/PRKCQ/LAT/NFATC2/PSMB9/PSMB10/CARD11/LYN/LILRA4/LAT2/FCER1G/LCP2/VAV1/PSMA8/SYK/FCER1A/BTK/VAV3/ITK/GRAP2/MS4A2
GO_CXCR_CHEMOKINE_RECEPTOR_BINDING	GO_CXCR_CHEMOKINE_RECEPTOR_BINDING	GO_CXCR_CHEMOKINE_RECEPTOR_BINDING	10	-0.855497	-1.67174	0.00235363	0.0382253	0.0332537	1345	tags=50%, list=7%, signal=47%	CXCL12/CXCL10/CXCL9/CXCL11/CXCL13
GO_POSITIVE_REGULATION_OF_PEPTIDYL_TYROSINE_PHOSPHORYLATION	GO_POSITIVE_REGULATION_OF_PEPTIDYL_TYROSINE_PHOSPHORYLATION	GO_POSITIVE_REGULATION_OF_PEPTIDYL_TYROSINE_PHOSPHORYLATION	188	-0.436171	-1.42016	0.00235923	0.0382253	0.0332537	3443	tags=45%, list=17%, signal=37%	TNK2/PDGFB/RIPK2/SOCS3/ARHGEF2/DLG3/TNFRSF14/PRNP/GAS6/IL20/TREM2/CSPG4/TGFB1/ACE/LRRK1/CD40/CD36/ARRB2/TAL1/GPRC5B/HES5/ICAM1/ITGA5/ERBB3/LYN/LRP4/EREG/CD74/HCLS1/AFAP1L2/CNTN1/CD44/LILRA5/ANGPT1/GREM1/IL18/PTPRJ/CASS4/ANGPT4/IL2/NTF3/TSLP/STAP2/IFNL1/AGT/KITLG/CD80/IL15/FCGR1A/FGF7/ITGB3/CSF1R/EGF/CD4/OSM/TGFA/SYK/GHRL/CLCF1/IL6/PTPRC/CTF1/TNFSF18/CCL5/HTR2A/HGF/IL12B/NCF1/ADRA1A/CD24/IL12A/FLT…
GO_RNA_POLYMERASE_II_INTRONIC_TRANSCRIPTION_REGULATORY_REGION_SEQUENCE_SPECIFIC_DNA_BINDING	GO_RNA_POLYMERASE_II_INTRONIC_TRANSCRIPTION_REGULATORY_REGION_SEQUENCE_SPECIFIC_DNA_BINDING	GO_RNA_POLYMERASE_II_INTRONIC_TRANSCRIPTION_REGULATORY_REGION_SEQUENCE_SPECIFIC_DNA_BINDING	12	0.844948	1.6426	0.00240125	0.0388126	0.0337646	1564	tags=42%, list=8%, signal=38%	EMX1/VAX1/EMX2/GSX1/VAX2
GO_MACROPHAGE_ACTIVATION	GO_MACROPHAGE_ACTIVATION	GO_MACROPHAGE_ACTIVATION	89	-0.535969	-1.60163	0.00242457	0.0390546	0.0339751	3541	tags=47%, list=18%, signal=39%	MYO18A/TLR6/THBS1/C5AR1/IL4R/CD93/TREM2/FOXP1/LRRK2/CTSC/SLC7A2/CD200/TLR1/IL33/CD74/C1QA/TYROBP/ITGB2/HAVCR2/VSIG4/TLR2/CCL3/TLR4/AIF1/LRFN5/SYK/IL6/PTPRC/ITGAM/TMEM106A/SNCA/FCGR2B/CST7/TLR7/IL10/SUCNR1/TNF/IFNG/STAP1/TLR8/FPR2/CSF2
GO_ERBB2_SIGNALING_PATHWAY	GO_ERBB2_SIGNALING_PATHWAY	GO_ERBB2_SIGNALING_PATHWAY	31	-0.696373	-1.71608	0.00242784	0.0390546	0.0339751	2632	tags=32%, list=13%, signal=28%	NRG4/ERBB3/EREG/BTC/PRKCA/EGF/ERBB4/PTPRR/NRG1/GRB7
GO_POSITIVE_REGULATION_OF_CELL_CYCLE	GO_POSITIVE_REGULATION_OF_CELL_CYCLE	GO_POSITIVE_REGULATION_OF_CELL_CYCLE	364	0.417075	1.37279	0.00245226	0.0393532	0.0342349	4017	tags=25%, list=20%, signal=20%	POU4F1/RXFP3/NR2E1/CYP1A1/FGF8/TERT/ASCL1/WNT4/GML/OVOL1/WNT10B/EDN3/GLI1/MAPK15/MLXIPL/MUC1/FOXE3/NR4A3/TP73/SFN/DLGAP5/NEUROG1/OR2A4/FGFR2/PTK6/MYOG/TGM1/HMGA2/KIF14/TAS2R13/WNT5A/CDC25C/CDK5R2/GTSE1/FGF10/TBX3/E2F8/HYAL1/CIT/INSM1/CDT1/FOSL1/FZD9/NDC80/CDK1/MSX1/CDC45/STOX1/UBE2C/TAS1R2/KIF23/DAZL/CHEK2/TGFB2/CDC25A/PIWIL2/AURKB/PBX1/CKS2/NPM2/CDCA5/CXCR5/RNF112/AURKC/CDC7/POC1A/NKX3-1/DTL/ID2…
GO_POSITIVE_REGULATION_OF_B_CELL_MEDIATED_IMMUNITY	GO_POSITIVE_REGULATION_OF_B_CELL_MEDIATED_IMMUNITY	GO_POSITIVE_REGULATION_OF_B_CELL_MEDIATED_IMMUNITY	32	-0.690393	-1.71039	0.00246673	0.0394912	0.034355	1981	tags=53%, list=10%, signal=48%	HLA-E/TGFB1/CD40/TNFSF13/C3/IL2/FCER1G/BTK/CLCF1/CD226/PTPRC/LTA/CD28/TNF/TBX21/C17orf99/XCL1
GO_MHC_CLASS_I_PROTEIN_BINDING	GO_MHC_CLASS_I_PROTEIN_BINDING	GO_MHC_CLASS_I_PROTEIN_BINDING	17	-0.797873	-1.73097	0.00251093	0.0401033	0.0348875	1571	tags=53%, list=8%, signal=49%	HLA-E/PILRA/KLRK1/LILRB1/LILRB2/CD8A/KLRC4-KLRK1/CD8B/CD244
GO_MATURE_B_CELL_DIFFERENTIATION	GO_MATURE_B_CELL_DIFFERENTIATION	GO_MATURE_B_CELL_DIFFERENTIATION	25	-0.729583	-1.72901	0.00256038	0.0407962	0.0354902	1520	tags=44%, list=8%, signal=41%	DOCK10/MFNG/LFNG/POU2F2/SLAMF8/ITM2A/DOCK11/GPR183/FCGR2B/CDH17/C17orf99
GO_BRANCHING_MORPHOGENESIS_OF_A_NERVE	GO_BRANCHING_MORPHOGENESIS_OF_A_NERVE	GO_BRANCHING_MORPHOGENESIS_OF_A_NERVE	10	0.852305	1.5855	0.00259124	0.0410645	0.0357236	1470	tags=50%, list=7%, signal=46%	DLX2/EPHA7/SHOX2/BCL11A/FGFR2
GO_TYPE_2_IMMUNE_RESPONSE	GO_TYPE_2_IMMUNE_RESPONSE	GO_TYPE_2_IMMUNE_RESPONSE	38	-0.661879	-1.70913	0.00259502	0.0410645	0.0357236	2322	tags=39%, list=12%, signal=35%	IL33/CD74/CD86/IL18/ECM1/ANXA1/IFNL1/BATF/IL6/IFNB1/NLRP3/IL10/TBX21/CCR2/XCL1
GO_ACETYLCHOLINE_BINDING	GO_ACETYLCHOLINE_BINDING	GO_ACETYLCHOLINE_BINDING	17	0.804339	1.68188	0.00259554	0.0410645	0.0357236	1455	tags=65%, list=7%, signal=60%	CHRNA4/CHRNA2/CHRNA3/CHRNA7/CHRND/CHRNB4/CHRFAM7A/CHRNG/ACHE/CHRM3/CHRNA5
GO_POSITIVE_REGULATION_OF_STRESS_ACTIVATED_PROTEIN_KINASE_SIGNALING_CASCADE	GO_POSITIVE_REGULATION_OF_STRESS_ACTIVATED_PROTEIN_KINASE_SIGNALING_CASCADE	GO_POSITIVE_REGULATION_OF_STRESS_ACTIVATED_PROTEIN_KINASE_SIGNALING_CASCADE	161	-0.456753	-1.45991	0.00262208	0.041387	0.0360042	2362	tags=19%, list=12%, signal=17%	LYN/RELL1/TNFRSF11A/F2RL1/MDFIC/IL36B/IL1RN/TRPV4/TLR4/SCIMP/FGD2/PYCARD/BIRC7/SYK/BMP2/ROR2/CCL21/NCF1/FCGR2B/IL1B/SEMA3A/IL1A/CD27/ARHGEF5/TNF/CCR7/TNFSF11/CCL19/EDAR/SLAMF1/CD40LG
GO_INTERLEUKIN_2_BIOSYNTHETIC_PROCESS	GO_INTERLEUKIN_2_BIOSYNTHETIC_PROCESS	GO_INTERLEUKIN_2_BIOSYNTHETIC_PROCESS	23	-0.751189	-1.7448	0.00262951	0.0414071	0.0360217	3116	tags=61%, list=16%, signal=51%	PRKCQ/CARD9/CARD11/CD86/IL18/CD80/CD4/CLEC7A/PTPRC/IL1B/IL1A/CD28/CD3E/IRF4
GO_POSITIVE_REGULATION_OF_PROTEIN_CONTAINING_COMPLEX_ASSEMBLY	GO_POSITIVE_REGULATION_OF_PROTEIN_CONTAINING_COMPLEX_ASSEMBLY	GO_POSITIVE_REGULATION_OF_PROTEIN_CONTAINING_COMPLEX_ASSEMBLY	225	-0.430798	-1.43209	0.00264976	0.0416284	0.0362142	2808	tags=20%, list=14%, signal=17%	CDC42EP5/CD36/TAL1/GMFG/MSN/ICAM1/FES/TRABD2A/LMOD1/CDC42EP2/SKAP1/NAV3/TENM1/ALOX15/LMOD3/MET/WAS/BMF/TLR4/HCK/CORO1A/FMN1/LMOD2/PYCARD/NCKAP1L/SYK/PLEK/CLEC7A/MPP7/PMAIP1/CCL21/CCL11/CCL24/AIM2/P2RY12/GBP5/ACTR3C/CDH17/ARHGEF5/TNF/IFNG/CCR7/CXCL13/TCL1A/CSF2
GO_POSITIVE_REGULATION_OF_CELL_CYCLE_PROCESS	GO_POSITIVE_REGULATION_OF_CELL_CYCLE_PROCESS	GO_POSITIVE_REGULATION_OF_CELL_CYCLE_PROCESS	275	0.431148	1.37923	0.00269553	0.0422488	0.0367539	4017	tags=26%, list=20%, signal=21%	POU4F1/RXFP3/CYP1A1/FGF8/TERT/WNT4/GML/WNT10B/EDN3/GLI1/MAPK15/MUC1/TP73/SFN/DLGAP5/NEUROG1/OR2A4/MYOG/HMGA2/KIF14/TAS2R13/WNT5A/CDC25C/GTSE1/FGF10/E2F8/HYAL1/CIT/INSM1/CDT1/NDC80/CDK1/MSX1/CDC45/STOX1/UBE2C/TAS1R2/KIF23/DAZL/CHEK2/CDC25A/PIWIL2/AURKB/PBX1/NPM2/CDCA5/CXCR5/RNF112/AURKC/CDC7/POC1A/DTL/ID2/CCNB1/CCNE1/SPAG5/FAM83D/DBF4/EZH2/ANKRD31/FEN1/GPSM2/MAD2L1/DMRT1/FBXO5/ZNF385A/PLK4/RACGAP1…
GO_NEGATIVE_REGULATION_OF_NEURON_MIGRATION	GO_NEGATIVE_REGULATION_OF_NEURON_MIGRATION	GO_NEGATIVE_REGULATION_OF_NEURON_MIGRATION	10	-0.852332	-1.66556	0.00271572	0.0423677	0.0368574	495	tags=40%, list=3%, signal=39%	GNRH1/ERBB4/TNN/NRG1
GO_REGULATION_OF_T_HELPER_1_TYPE_IMMUNE_RESPONSE	GO_REGULATION_OF_T_HELPER_1_TYPE_IMMUNE_RESPONSE	GO_REGULATION_OF_T_HELPER_1_TYPE_IMMUNE_RESPONSE	26	-0.706279	-1.67028	0.00271572	0.0423677	0.0368574	1901	tags=54%, list=10%, signal=49%	IL33/IL18/HAVCR2/JAK3/ANXA1/NLRP10/CD80/IL12B/IL12RB1/IL1B/IL27/CCL19/CCR2/XCL1
GO_REGULATION_OF_INFLAMMATORY_RESPONSE_TO_ANTIGENIC_STIMULUS	GO_REGULATION_OF_INFLAMMATORY_RESPONSE_TO_ANTIGENIC_STIMULUS	GO_REGULATION_OF_INFLAMMATORY_RESPONSE_TO_ANTIGENIC_STIMULUS	23	-0.74921	-1.74021	0.00279009	0.0434272	0.0377791	1981	tags=52%, list=10%, signal=47%	C3/FCER1G/BTK/IL12B/LTA/FCGR2B/NLRP6/CD28/IL10/TNF/CCR7/ADCYAP1
GO_REGULATION_OF_SYMBIOSIS_ENCOMPASSING_MUTUALISM_THROUGH_PARASITISM	GO_REGULATION_OF_SYMBIOSIS_ENCOMPASSING_MUTUALISM_THROUGH_PARASITISM	GO_REGULATION_OF_SYMBIOSIS_ENCOMPASSING_MUTUALISM_THROUGH_PARASITISM	211	-0.426887	-1.41657	0.00281125	0.0435643	0.0378983	2334	tags=14%, list=12%, signal=12%	F2RL1/MDFIC/LGALS9/CD74/CAV2/POLR2F/BCL2/CCL3/CHMP4C/TRIM15/CSF1R/APOBEC3G/CCL4/CD4/FCN1/BTBD17/APOBEC3D/APCS/CCL5/IFNB1/APOBEC3H/CXCL6/HPN/LTF/CD28/TNF/CCL8/TRIM31/SLPI
GO_REGULATION_OF_GLIAL_CELL_MIGRATION	GO_REGULATION_OF_GLIAL_CELL_MIGRATION	GO_REGULATION_OF_GLIAL_CELL_MIGRATION	15	-0.810236	-1.70606	0.00281186	0.0435643	0.0378983	1667	tags=60%, list=8%, signal=55%	TREM2/LRP1/CCL3/CSF1/GPR183/P2RY12/CX3CR1/STAP1/CCR2
GO_VENTRICULAR_CARDIAC_MUSCLE_TISSUE_DEVELOPMENT	GO_VENTRICULAR_CARDIAC_MUSCLE_TISSUE_DEVELOPMENT	GO_VENTRICULAR_CARDIAC_MUSCLE_TISSUE_DEVELOPMENT	55	0.627944	1.645	0.00283108	0.0436796	0.0379986	1470	tags=27%, list=7%, signal=25%	TBX5/POU4F1/TNNI3/ISL1/HAND1/MYH6/MYH7/NKX2-5/MYL2/COL11A1/NOG/TNNC1/MYL3/MYBPC3/FGFR2
GO_REGULATION_OF_DEOXYRIBONUCLEASE_ACTIVITY	GO_REGULATION_OF_DEOXYRIBONUCLEASE_ACTIVITY	GO_REGULATION_OF_DEOXYRIBONUCLEASE_ACTIVITY	10	-0.85115	-1.66325	0.00283641	0.0436796	0.0379986	346	tags=40%, list=2%, signal=39%	PCNA/DFFA/PRKCD/GZMA
GO_REGULATION_OF_TRANSCRIPTION_INITIATION_FROM_RNA_POLYMERASE_II_PROMOTER	GO_REGULATION_OF_TRANSCRIPTION_INITIATION_FROM_RNA_POLYMERASE_II_PROMOTER	GO_REGULATION_OF_TRANSCRIPTION_INITIATION_FROM_RNA_POLYMERASE_II_PROMOTER	27	0.734729	1.67772	0.00283878	0.0436796	0.0379986	749	tags=11%, list=4%, signal=11%	NKX2-5/HNF1B/WNT10B
GO_MORPHOGENESIS_OF_EMBRYONIC_EPITHELIUM	GO_MORPHOGENESIS_OF_EMBRYONIC_EPITHELIUM	GO_MORPHOGENESIS_OF_EMBRYONIC_EPITHELIUM	150	0.49878	1.50267	0.00285929	0.0438947	0.0381858	2785	tags=23%, list=14%, signal=20%	PDX1/BMP7/HAND1/LHX2/PAX2/FGF8/NODAL/SFRP1/HNF1B/WNT4/SHH/NOG/WNT6/GDNF/GATA3/SHROOM3/FGFR2/OVOL2/GRHL3/GRHL2/WNT5A/BMP4/FGF10/TRIM71/SOX11/SOX8/STIL/SALL4/TP63/WNT7B/LRP2/ALX1/CTHRC1/TGFB2
GO_DETERMINATION_OF_HEART_LEFT_RIGHT_ASYMMETRY	GO_DETERMINATION_OF_HEART_LEFT_RIGHT_ASYMMETRY	GO_DETERMINATION_OF_HEART_LEFT_RIGHT_ASYMMETRY	69	0.594413	1.60851	0.00287104	0.0439462	0.0382305	2749	tags=33%, list=14%, signal=29%	HAND1/IHH/GATA4/FOXN4/CCDC103/HAND2/FGF8/TBR1/NKX2-5/NODAL/WNT3A/SHH/TBX1/MMP21/OVOL2/WNT5A/DNAH11/TBX3/DNAAF1/FOXH1/STIL/SMO/ZIC3
GO_REGULATION_OF_HOMOTYPIC_CELL_CELL_ADHESION	GO_REGULATION_OF_HOMOTYPIC_CELL_CELL_ADHESION	GO_REGULATION_OF_HOMOTYPIC_CELL_CELL_ADHESION	26	-0.701371	-1.65867	0.00287665	0.0439462	0.0382305	3272	tags=50%, list=17%, signal=42%	SH2B3/PRKCQ/ABAT/LYN/PRKG1/DMTN/UBASH3B/PRKCA/SYK/ADAMTS18/CCL5/ANK3/TNFSF11
GO_INOSITOL_LIPID_MEDIATED_SIGNALING	GO_INOSITOL_LIPID_MEDIATED_SIGNALING	GO_INOSITOL_LIPID_MEDIATED_SIGNALING	184	-0.444781	-1.44614	0.00288225	0.0439462	0.0382305	2805	tags=28%, list=14%, signal=24%	PIK3IP1/SLC9A3R1/PRR5L/PTPN6/CD160/PDGFD/PLCZ1/KDR/NPR3/PIK3C2G/ERBB3/FGR/LYN/NLRC3/F2RL1/IER3/PIK3R5/HCLS1/ANGPT1/IL18/F2/NTF3/AGT/SOX9/TEK/PIK3CD/PLCB2/CSF1R/HCST/NTRK1/PIK3AP1/OSM/GPER1/PIK3CG/PLCL1/ROR2/TNFAIP8L3/PTAFR/CCL5/HTR2A/KCNH1/HGF/CA8/NCF1/HTR2B/FLT3/ERBB4/CD28/TNF/SELP/IGF1/PLCH1
GO_BRANCHING_INVOLVED_IN_PROSTATE_GLAND_MORPHOGENESIS	GO_BRANCHING_INVOLVED_IN_PROSTATE_GLAND_MORPHOGENESIS	GO_BRANCHING_INVOLVED_IN_PROSTATE_GLAND_MORPHOGENESIS	12	0.840016	1.63301	0.00291215	0.0443016	0.0385397	1947	tags=58%, list=10%, signal=53%	HOXD13/BMP7/HOXB13/SFRP1/SHH/FGFR2/BMP4
GO_CARDIAC_MUSCLE_TISSUE_DEVELOPMENT	GO_CARDIAC_MUSCLE_TISSUE_DEVELOPMENT	GO_CARDIAC_MUSCLE_TISSUE_DEVELOPMENT	205	0.45773	1.41748	0.00293426	0.0445372	0.0387447	2689	tags=24%, list=14%, signal=21%	TBX5/POU4F1/GATA5/TNNI3/ISL1/BMP7/HAND1/MYH6/GATA4/MYH7/FGF8/FGF9/NKX2-5/MYLK2/WT1/MYL2/WNT3A/COL11A1/PI16/NOG/TNNC1/GLI1/ACTN2/MYL3/NRAP/TP73/MYBPC3/FGFR2/MYO18B/JPH2/DKK1/SGCG/LRRC10/WNT5A/BMP4/RYR2/SIK1/XIRP2/TBX3/KCNK2/WNT8A/CDK1/TCAP/CAV3/FOXH1/SORBS2/NEBL/NKX2-6/LRP2
GO_NEGATIVE_REGULATION_OF_T_CELL_PROLIFERATION	GO_NEGATIVE_REGULATION_OF_T_CELL_PROLIFERATION	GO_NEGATIVE_REGULATION_OF_T_CELL_PROLIFERATION	58	-0.595397	-1.62961	0.00296297	0.0448716	0.0390356	2702	tags=38%, list=14%, signal=33%	PTPN6/SDC4/GPNMB/LGALS9/TNFRSF21/CD86/CLEC4G/HAVCR2/VSIG4/CD80/VTCN1/LILRB1/CD274/SPN/LILRB2/LGALS9C/PDCD1LG2/IL10/IL2RA/CTLA4/PLA2G2D/XCL1
GO_INTERLEUKIN_1_SECRETION	GO_INTERLEUKIN_1_SECRETION	GO_INTERLEUKIN_1_SECRETION	59	-0.592166	-1.6184	0.00299105	0.0451584	0.0392851	3486	tags=56%, list=18%, signal=46%	ABCA1/TLR6/GSDMD/RIPK2/GAS6/NOD2/FOXP1/CD36/P2RX7/F2RL1/LGALS9/LILRA5/NLRP1/LILRA2/CCL3/NLRP10/TLR4/CARD16/NLRP12/PYCARD/NLRP7/ORM1/CASP1/TMEM106A/ORM2/AIM2/NLRP3/GBP5/TLR8/CARD17/PYDC1/CCR7/CCL19
GO_ER_TO_GOLGI_TRANSPORT_VESICLE_MEMBRANE	GO_ER_TO_GOLGI_TRANSPORT_VESICLE_MEMBRANE	GO_ER_TO_GOLGI_TRANSPORT_VESICLE_MEMBRANE	55	-0.600348	-1.6359	0.00300115	0.0451584	0.0392851	2546	tags=25%, list=13%, signal=22%	HLA-F/CD74/HLA-DRA/HLA-DPB1/HLA-DPA1/FOLR1/HLA-DRB1/HLA-DQB1/SEC16B/TGFA/HLA-DQA1/HLA-DRB5/HLA-DQB2/HLA-DQA2
GO_REGULATION_OF_T_HELPER_CELL_DIFFERENTIATION	GO_REGULATION_OF_T_HELPER_CELL_DIFFERENTIATION	GO_REGULATION_OF_T_HELPER_CELL_DIFFERENTIATION	34	-0.673324	-1.6939	0.00300209	0.0451584	0.0392851	2095	tags=44%, list=11%, signal=39%	CD86/IL18/JAK3/IL2/ANXA1/CD80/LOXL3/NFKBIZ/IL12B/IL12RB1/NLRP3/IL27/TBX21/IRF4/CCL19
GO_EMBRYONIC_SKELETAL_JOINT_MORPHOGENESIS	GO_EMBRYONIC_SKELETAL_JOINT_MORPHOGENESIS	GO_EMBRYONIC_SKELETAL_JOINT_MORPHOGENESIS	11	0.858889	1.6335	0.00300877	0.0451584	0.0392851	675	tags=55%, list=3%, signal=53%	HOXC11/COL2A1/BMP7/HOXA11/SHOX2/NOG
GO_SPECIFICATION_OF_ANIMAL_ORGAN_IDENTITY	GO_SPECIFICATION_OF_ANIMAL_ORGAN_IDENTITY	GO_SPECIFICATION_OF_ANIMAL_ORGAN_IDENTITY	34	0.676614	1.62671	0.00302699	0.0453306	0.0394349	2689	tags=47%, list=14%, signal=41%	HOXC11/GATA5/ISL1/PAX2/HOXA11/FGF8/TBR1/WNT3A/GDNF/FGFR2/DKK1/BMP4/FGF10/AXIN2/FOXH1/LRP2
GO_RECEPTOR_COMPLEX	GO_RECEPTOR_COMPLEX	GO_RECEPTOR_COMPLEX	391	-0.375305	-1.30564	0.00303401	0.0453348	0.0394386	2702	tags=31%, list=14%, signal=27%	PTPN6/TGFBR2/GPRC5B/EPHA2/LRP1/KDR/ITGA5/ITGA3/TLR1/PTPRB/ERBB3/DLG2/LYN/CD79B/ITGAX/CD74/GRIA4/CD79A/PKD1L3/RAMP3/SKAP1/ITGB4/CD44/NRP2/KCTD16/ITGB2/CHRNA1/EPHA1/VIPR1/SHISA6/IFNL1/EPS8/CHRNA9/TLR2/MET/CD6/TEK/EPHB6/TLR4/GABRB1/CHRNE/PRLR/HTR3A/ITPR3/SCIMP/ITGB3/ROS1/CSF1R/EGF/CD14/GRM1/NTRK1/PIGR/CD4/CSF3R/PKD2L1/GABRG2/ITGAL/GABRE/SYK/MST1R/APBB1IP/CRLF2/GABRA3/GRIK2/BMP2/PEX5L/KLRC2/ROR2/ITGA…
GO_UDP_GLYCOSYLTRANSFERASE_ACTIVITY	GO_UDP_GLYCOSYLTRANSFERASE_ACTIVITY	GO_UDP_GLYCOSYLTRANSFERASE_ACTIVITY	144	-0.476712	-1.50216	0.00309403	0.0460801	0.0400869	2262	tags=24%, list=11%, signal=22%	UGT1A1/GALNT6/B3GAT1/B3GNT7/MGAT4A/UGT1A3/GCNT2/GXYLT2/NDST3/A4GNT/UGT2B28/GALNT14/LFNG/GBGT1/CSGALNACT1/CHSY3/UGT2B11/B3GNT8/GCNT7/UGT2B17/GALNTL6/HAS2/NDST4/GCNT3/UGT1A6/UGT2B4/UGT2A1/UGT1A9/UGT2B7/B3GALT2/UGT1A8/UGT2A3/GALNT5/B3GNT3/UGT1A7
GO_MAINTENANCE_OF_LOCATION	GO_MAINTENANCE_OF_LOCATION	GO_MAINTENANCE_OF_LOCATION	326	-0.394872	-1.35883	0.00309759	0.0460801	0.0400869	2829	tags=22%, list=14%, signal=19%	CAV1/PLIN2/CD36/RASA3/S100A9/PTPN6/ATP1A2/PLCZ1/P2RX7/GSTM2/TRPM2/CYBA/LYN/SPAG4/PLN/MSR1/SORL1/CAPN3/CHD7/C3/CLIC2/SLC8A1/F2/UBASH3B/CCL3/NRROS/CORO1A/ENPP1/PLCB2/ITPR3/ITGB3/IGSF11/NOS1/SLC30A8/CD4/GPER1/HK2/SLC30A3/PLCL1/IL6/PTPRC/TRDN/CCL21/LCN2/IKBKE/HTR2A/SNCA/APLNR/LCK/JPH4/P2RY6/IL1B/FFAR2/HTR2B/CASQ2/SLC30A2/MCOLN2/ANK3/TMSB4Y/CXCL10/CXCL9/IL10/CCR5/TNF/CXCL11/CCR7/PLCH1/CCL19/TRPA1/XCR1…
GO_NEGATIVE_REGULATION_OF_T_CELL_MEDIATED_IMMUNITY	GO_NEGATIVE_REGULATION_OF_T_CELL_MEDIATED_IMMUNITY	GO_NEGATIVE_REGULATION_OF_T_CELL_MEDIATED_IMMUNITY	19	-0.758667	-1.68257	0.00318847	0.0473273	0.0411718	2783	tags=53%, list=14%, signal=45%	HFE/IL7R/HLA-F/CLEC4G/LILRB1/PTPRC/IFNB1/FCGR2B/TBX21/XCL1
GO_DIGESTIVE_TRACT_MORPHOGENESIS	GO_DIGESTIVE_TRACT_MORPHOGENESIS	GO_DIGESTIVE_TRACT_MORPHOGENESIS	49	0.632606	1.6317	0.00320532	0.047371	0.0412099	3479	tags=53%, list=18%, signal=44%	HOXD13/IHH/GATA4/NODAL/SFRP1/SHOX2/HNF1B/SHH/GLI1/SFRP5/FGFR2/OVOL2/WNT11/WNT5A/BMP4/EPHB3/FGF10/SOX11/TP63/DACT1/RBPMS2/VANGL2/ID2/SIX2/GLI3/TCF7
GO_REGULATION_OF_BONE_DEVELOPMENT	GO_REGULATION_OF_BONE_DEVELOPMENT	GO_REGULATION_OF_BONE_DEVELOPMENT	22	-0.744265	-1.70348	0.0032055	0.047371	0.0412099	1997	tags=41%, list=10%, signal=37%	TYROBP/CLDN18/GREM1/SIGLEC15/GPR68/LILRB1/GHRL/LTF/TNFSF11
GO_POSITIVE_REGULATION_OF_NATURAL_KILLER_CELL_MEDIATED_IMMUNITY	GO_POSITIVE_REGULATION_OF_NATURAL_KILLER_CELL_MEDIATED_IMMUNITY	GO_POSITIVE_REGULATION_OF_NATURAL_KILLER_CELL_MEDIATED_IMMUNITY	28	-0.701665	-1.70037	0.00321766	0.0474464	0.0412755	1626	tags=46%, list=8%, signal=43%	VAV1/KLRK1/KIR2DL4/CD226/IL12B/IL18RAP/IL12A/KLRC4-KLRK1/SH2D1B/SLAMF6/NCR3/CRTAM/SH2D1A
GO_REGULATION_OF_LIPID_KINASE_ACTIVITY	GO_REGULATION_OF_LIPID_KINASE_ACTIVITY	GO_REGULATION_OF_LIPID_KINASE_ACTIVITY	62	-0.58195	-1.61547	0.00323008	0.0475253	0.0413441	3555	tags=40%, list=18%, signal=33%	PTK2B/FGF2/PDGFB/SOCS3/PIK3R1/NOD2/TGFB1/PIK3IP1/FGR/LYN/PIK3R5/F2/TEK/VAV3/TNFAIP8L3/PIK3R6/CCL21/CCKBR/SLA2/CISH/P2RY12/FLT3/FPR2/CCR7/CCL19
GO_POSITIVE_REGULATION_OF_PROTEIN_SERINE_THREONINE_KINASE_ACTIVITY	GO_POSITIVE_REGULATION_OF_PROTEIN_SERINE_THREONINE_KINASE_ACTIVITY	GO_POSITIVE_REGULATION_OF_PROTEIN_SERINE_THREONINE_KINASE_ACTIVITY	325	-0.392392	-1.35086	0.00323783	0.0475353	0.0413529	3573	tags=24%, list=18%, signal=20%	CCNYL1/PARP8/PTK2B/MAP3K6/TLR6/THBS1/FGF2/GFRAL/PDGFB/RIPK2/MAPKAPK3/PKD2/C5AR1/C5/GDF15/NOD2/NOD1/CSPG4/TGFB1/PAK3/LRRK2/CD40/MAP4K1/ARRB1/SASH1/PDGFD/P2RX7/TNFRSF11A/MDFIC/PDE6G/MAP3K8/PIK3R5/CD74/IRAK2/TENM1/NTF3/KITLG/TLR4/CSF1R/EGF/FGD2/GRM1/NTRK1/BIRC7/MAP2K6/TGFA/FAM20A/SYK/MST1R/GHRL/PIK3CG/FGF1/BMP2/ROR2/PTPRC/PIK3R6/HTR2A/ADRB2/SNCA/HGF/LPAR3/FPR1/IL1B/HTR2B/CD24/FLT3/LTF/ARHGEF5/TNF/IF…
GO_NEGATIVE_REGULATION_OF_MULTI_ORGANISM_PROCESS	GO_NEGATIVE_REGULATION_OF_MULTI_ORGANISM_PROCESS	GO_NEGATIVE_REGULATION_OF_MULTI_ORGANISM_PROCESS	209	-0.423966	-1.40365	0.00325316	0.0476563	0.0414581	4421	tags=36%, list=22%, signal=28%	ZFP36/ANXA2/PARP10/DEFB114/JUN/SERPINB9/FAM111A/ITGAV/TRIM21/INS/PML/TNIP1/BPIFA1/ACVR1C/GJA1/OASL/PTX3/GRN/IFITM2/PARP14/IFI16/IFNL3/A2M/GSN/PPARG/APOBEC3F/SAMHD1/TRIM38/NLRC5/TIMP1/AICDA/IFITM1/HLA-E/SERPING1/ARRB2/ARHGDIB/IRAK3/ZP4/HLA-F/OAS2/NLRC3/LGALS9/RNF125/HAVCR2/ZP2/FGL2/VSIG4/LILRA2/CCL3/TRIM15/CARD16/SLAMF8/APOBEC3G/CCL4/KIR2DL4/LILRB1/FCN1/BTBD17/CD96/APOBEC3D/APCS/CCL5/IFNB1/APOBEC3…
GO_REGULATION_OF_STRESS_ACTIVATED_PROTEIN_KINASE_SIGNALING_CASCADE	GO_REGULATION_OF_STRESS_ACTIVATED_PROTEIN_KINASE_SIGNALING_CASCADE	GO_REGULATION_OF_STRESS_ACTIVATED_PROTEIN_KINASE_SIGNALING_CASCADE	224	-0.417184	-1.38242	0.0032764	0.0478588	0.0416343	2545	tags=18%, list=13%, signal=16%	FAS/MAP4K1/SASH1/IL26/KLHL31/LYN/RELL1/TNFRSF11A/F2RL1/MDFIC/GSTP1/IL36B/IL1RN/TRPV4/TLR4/SCIMP/FGD2/PYCARD/BIRC7/SYK/GRIK2/BMP2/ROR2/CCL21/HGF/NCF1/PTPN22/FCGR2B/IL1B/SEMA3A/IL1A/CD27/SFRP2/ARHGEF5/TNF/CCR7/TNFSF11/CCL19/EDAR/SLAMF1/CD40LG
GO_METAPHASE_ANAPHASE_TRANSITION_OF_CELL_CYCLE	GO_METAPHASE_ANAPHASE_TRANSITION_OF_CELL_CYCLE	GO_METAPHASE_ANAPHASE_TRANSITION_OF_CELL_CYCLE	56	0.61554	1.62145	0.00328122	0.0478588	0.0416343	3819	tags=39%, list=19%, signal=32%	MAPK15/USP44/DLGAP5/TEX14/NEK6/BUB1/CDT1/NDC80/CDC20/BUB1B/TRIP13/PLK1/AURKB/CENPF/CCNB1/TTK/BUB3/TACC3/MAD2L1/CDC26/CENPE/FBXO5
GO_EMBRYONIC_HEART_TUBE_DEVELOPMENT	GO_EMBRYONIC_HEART_TUBE_DEVELOPMENT	GO_EMBRYONIC_HEART_TUBE_DEVELOPMENT	80	0.559788	1.55085	0.00332202	0.0482611	0.0419842	2749	tags=30%, list=14%, signal=26%	HAND1/IHH/GATA4/FOXN4/CCDC103/HAND2/FGF8/TBR1/NKX2-5/NODAL/WNT3A/SHH/TBX1/OVOL2/APELA/WNT5A/RYR2/TBX3/DNAAF1/FOXH1/STIL/NKX2-6/SMO/ZIC3
GO_REGULATION_OF_MEMBRANE_INVAGINATION	GO_REGULATION_OF_MEMBRANE_INVAGINATION	GO_REGULATION_OF_MEMBRANE_INVAGINATION	16	-0.77716	-1.66661	0.00332315	0.0482611	0.0419842	4180	tags=88%, list=21%, signal=69%	ANO6/APPL2/GATA2/SYT11/PPARG/TREM2/CD36/RAB31/F2RL1/CD300A/C3/ALOX15/NCKAP1L/STAP1
GO_CEREBRAL_CORTEX_NEURON_DIFFERENTIATION	GO_CEREBRAL_CORTEX_NEURON_DIFFERENTIATION	GO_CEREBRAL_CORTEX_NEURON_DIFFERENTIATION	24	0.740395	1.65047	0.0033456	0.0483701	0.042079	1354	tags=38%, list=7%, signal=35%	EMX1/NR2E1/DLX2/CNTN2/ASCL1/CHD5/ARX/DLX1/DRD1
GO_MUSCLE_CELL_FATE_COMMITMENT	GO_MUSCLE_CELL_FATE_COMMITMENT	GO_MUSCLE_CELL_FATE_COMMITMENT	17	0.796864	1.66625	0.00335185	0.0483701	0.042079	2942	tags=76%, list=15%, signal=65%	NKX2-5/WT1/MYL2/WNT3A/TBX1/MYOD1/MYOG/DKK1/FGF10/TBX3/WNT8A/MYF6/MYF5
GO_EPITHELIAL_TUBE_FORMATION	GO_EPITHELIAL_TUBE_FORMATION	GO_EPITHELIAL_TUBE_FORMATION	132	0.499203	1.4701	0.00335262	0.0483701	0.042079	2785	tags=23%, list=14%, signal=20%	BMP7/HAND1/LHX2/PAX2/FGF8/NODAL/SFRP1/HNF1B/WNT4/NOG/WNT6/GDNF/GATA3/SHROOM3/FGFR2/OVOL2/GRHL3/GRHL2/WNT5A/BMP4/FGF10/TRIM71/SOX11/SOX8/TCAP/STIL/SALL4/LRP2/ALX1/CTHRC1/TGFB2
GO_HEPARIN_METABOLIC_PROCESS	GO_HEPARIN_METABOLIC_PROCESS	GO_HEPARIN_METABOLIC_PROCESS	10	-0.848014	-1.65712	0.00335943	0.0483701	0.042079	1953	tags=40%, list=10%, signal=36%	ANGPT1/NDST3/CSGALNACT1/NDST4
GO_G_PROTEIN_COUPLED_RECEPTOR_BINDING	GO_G_PROTEIN_COUPLED_RECEPTOR_BINDING	GO_G_PROTEIN_COUPLED_RECEPTOR_BINDING	270	-0.407215	-1.37022	0.0033861	0.0486498	0.0423224	1847	tags=22%, list=9%, signal=20%	PALM/INSL3/IL2/AGT/CCL3/PDYN/CCL2/CCL15/RTP4/CCL3L3/GNA14/PF4V1/CCL4/CXCL12/CRH/RTP2/GHRL/CALCB/CXCL2/GNA15/FCN1/NPY/PENK/ROR2/CALCA/CCL21/AVPR1A/CCL5/CXCL3/AVP/CCKBR/CCL11/CCL24/CXCL6/FPR1/CXCL1/PNOC/MARCO/MRAP2/WNT5B/CCL16/CXCL10/CCL17/CXCL5/DEFB1/CXCL9/RTP5/CCL8/CXCL11/CCL13/CCL23/CXCL13/CCL19/CCR2/ADCYAP1/CCL7/RSPO3/XCL1/XCL2
GO_NEGATIVE_REGULATION_OF_MRNA_METABOLIC_PROCESS	GO_NEGATIVE_REGULATION_OF_MRNA_METABOLIC_PROCESS	GO_NEGATIVE_REGULATION_OF_MRNA_METABOLIC_PROCESS	79	0.56584	1.56289	0.00339987	0.0487436	0.042404	2712	tags=14%, list=14%, signal=12%	APOBEC1/IGF2BP1/CELF4/RBM24/GDNF/PKP3/BOLL/PKP1/AXIN2/DAZL/SRSF12
GO_ACTIVIN_RECEPTOR_SIGNALING_PATHWAY	GO_ACTIVIN_RECEPTOR_SIGNALING_PATHWAY	GO_ACTIVIN_RECEPTOR_SIGNALING_PATHWAY	42	0.647753	1.62043	0.00344283	0.0492545	0.0428484	1001	tags=17%, list=5%, signal=16%	GDF2/DACT2/FGF9/TDGF1/NODAL/SHH/GDF6
GO_MULTICELLULAR_ORGANISMAL_MOVEMENT	GO_MULTICELLULAR_ORGANISMAL_MOVEMENT	GO_MULTICELLULAR_ORGANISMAL_MOVEMENT	56	0.613833	1.61695	0.00347614	0.0496254	0.0431711	2585	tags=32%, list=13%, signal=28%	TNNI3/CHRND/MYH7/TNNT1/ASCL1/COMP/TNNC1/STAC2/MYH8/MB/SLC8A3/ACTN3/CCDC78/JSRP1/TCAP/CAV3/TNNI2/ATP2A1
