# Supplementary material for: A hypoxia risk score for prognosis prediction and tumor microenvironment in adrenocortical carcinoma
Source: Front Genet. 2022 Dec 13;13:796681. doi: 10.3389/fgene.2022.796681 (PMC9792869; doi:10.3389/fgene.2022.796681)
Supplement: Supplementary file 17 [file Table12.XLSX]

## Sheet: PH value
	P
Age	0.55
Male/Female	0.15
M1/M0	0.19
N1/N0	0.25
T3&T4/T1&T2	0.97
Risk score	0.26
GLOBAL	0.46
