# Supplementary material for: A hypoxia risk score for prognosis prediction and tumor microenvironment in adrenocortical carcinoma
Source: Front Genet. 2022 Dec 13;13:796681. doi: 10.3389/fgene.2022.796681 (PMC9792869; doi:10.3389/fgene.2022.796681)
Supplement: Supplementary file 18 [file Table5.XLSX]

## Sheet: BP
GO,KEGG analysis on DEGs between hypoxia cluster1 and cluster 2
	ID	Description	GeneRatio	BgRatio	pvalue	p.adjust	qvalue	geneID	Count
GO:0007389	GO:0007389	pattern specification process	33/336	455/18866	8.53292e-12	2.78259e-08	2.42694e-08	4010/6910/497189/27019/2016/3237/221833/8022/5013/121643/6656/3227/140628/3549/3239/5992/388389/579/3670/56033/3229/655/2019/5076/2018/27023/9421/5649/3170/10683/9355/64388/2128	33
GO:0003002	GO:0003002	regionalization	26/336	355/18866	1.24314e-09	2.02693e-06	1.76787e-06	4010/497189/2016/3237/221833/8022/5013/121643/6656/3227/140628/3239/5992/3670/56033/3229/2019/5076/2018/27023/5649/3170/10683/9355/64388/2128	26
GO:0042110	GO:0042110	T cell activation	29/336	483/18866	1.26189e-08	1.37168e-05	1.19636e-05	29851/729230/3702/1493/56253/9840/917/55423/6375/926/201633/9402/126259/959/911/26279/2529/2056/27240/5105/257101/387357/3559/1178/3662/1378/3549/8600/6363	29
GO:0050863	GO:0050863	regulation of T cell activation	23/336	332/18866	3.24964e-08	2.64927e-05	2.31066e-05	29851/729230/1493/56253/9840/55423/6375/201633/9402/126259/959/26279/2056/27240/5105/257101/3559/1178/3662/1378/3549/8600/6363	23
GO:0009953	GO:0009953	dorsal/ventral pattern formation	11/336	92/18866	7.21784e-07	0.000470748	0.000410581	4010/3237/221833/8022/121643/6656/5992/2019/9355/64388/2128	11
GO:0001708	GO:0001708	cell fate specification	11/336	101/18866	1.85095e-06	0.000902163	0.000786857	6910/347853/10215/5457/8022/6656/3549/3670/5076/3170/2128	11
GO:0021517	GO:0021517	ventral spinal cord development	8/336	49/18866	2.22352e-06	0.000902163	0.000786857	10215/8022/121643/6656/3670/5649/161357/2128	8
GO:0001906	GO:0001906	cell killing	14/336	172/18866	2.58847e-06	0.000902163	0.000786857	4068/913/56253/6375/259197/911/910/100431172/1511/9437/735/130120/3596/6406	14
GO:0048663	GO:0048663	neuron fate commitment	9/336	67/18866	2.79249e-06	0.000902163	0.000786857	10215/5457/8022/121643/6656/3549/3084/3670/2128	9
GO:0022409	GO:0022409	positive regulation of cell-cell adhesion	18/336	279/18866	2.8804e-06	0.000902163	0.000786857	29851/729230/1493/9840/55423/6375/9402/126259/959/2529/2056/5105/3559/3549/655/8600/6363/3170	18
GO:0021511	GO:0021511	spinal cord patterning	6/336	24/18866	3.13321e-06	0.000902163	0.000786857	8022/121643/6656/5992/5649/2128	6
GO:0055074	GO:0055074	calcium ion homeostasis	24/336	468/18866	3.85889e-06	0.000902163	0.000786857	10663/5729/729230/6375/2829/84636/2056/356/116/6354/9290/3351/1233/27334/2835/8989/3596/7137/1139/8600/6363/3062/491/57338	24
GO:0021510	GO:0021510	spinal cord development	11/336	109/18866	3.93755e-06	0.000902163	0.000786857	64211/10215/8022/121643/6656/5992/3670/27023/5649/161357/2128	11
GO:0002706	GO:0002706	regulation of lymphocyte mediated immunity	13/336	154/18866	3.94916e-06	0.000902163	0.000786857	4068/729230/913/56253/6375/259197/911/2529/910/9437/1178/100141515/1378	13
GO:0002697	GO:0002697	regulation of immune effector process	24/336	470/18866	4.14978e-06	0.000902163	0.000786857	4068/729230/51744/913/56253/6375/959/259197/911/2529/5105/910/257101/115352/3559/9437/1178/735/100141515/3662/1378/3596/6363/1370	24
GO:1903039	GO:1903039	positive regulation of leukocyte cell-cell adhesion	16/336	235/18866	5.19997e-06	0.00104946	0.000915326	29851/729230/1493/9840/55423/6375/9402/126259/959/2529/2056/5105/3559/3549/8600/6363	16
GO:0003229	GO:0003229	ventricular cardiac muscle tissue development	8/336	55/18866	5.47095e-06	0.00104946	0.000915326	6910/5457/3084/3670/7137/4624/9421/4625	8
GO:0021515	GO:0021515	cell differentiation in spinal cord	8/336	57/18866	7.19879e-06	0.00123927	0.00108088	64211/10215/8022/121643/6656/3670/161357/2128	8
GO:0050870	GO:0050870	positive regulation of T cell activation	15/336	214/18866	7.22052e-06	0.00123927	0.00108088	29851/729230/1493/9840/55423/6375/9402/126259/959/2056/5105/3559/3549/8600/6363	15
GO:1903037	GO:1903037	regulation of leukocyte cell-cell adhesion	19/336	329/18866	7.64813e-06	0.00124703	0.00108764	29851/729230/1493/56253/9840/55423/6375/201633/9402/126259/959/26279/2529/2056/5105/3559/3549/8600/6363	19
GO:0006874	GO:0006874	cellular calcium ion homeostasis	23/336	456/18866	8.0709e-06	0.0012533	0.00109311	10663/5729/729230/6375/2829/84636/2056/356/116/6354/9290/3351/1233/27334/2835/8989/3596/7137/1139/6363/3062/491/57338	23
GO:0072503	GO:0072503	cellular divalent inorganic cation homeostasis	24/336	492/18866	8.96359e-06	0.00130694	0.0011399	10663/5729/729230/6375/2829/84636/55532/2056/356/116/6354/9290/3351/1233/27334/2835/8989/3596/7137/1139/6363/3062/491/57338	24
GO:0007159	GO:0007159	leukocyte cell-cell adhesion	20/336	364/18866	9.21791e-06	0.00130694	0.0011399	29851/729230/1493/56253/9840/55423/6375/201633/9402/126259/959/26279/2529/2056/5105/3559/3549/655/8600/6363	20
GO:0045165	GO:0045165	cell fate commitment	17/336	278/18866	1.10207e-05	0.00149743	0.00130604	6910/347853/7101/10215/5457/8022/3662/121643/6656/140628/3549/3084/3670/5076/2623/3170/2128	17
GO:0030217	GO:0030217	T cell differentiation	16/336	253/18866	1.31825e-05	0.00171953	0.00149976	729230/3702/1493/56253/9840/917/26279/2529/5105/257101/387357/3559/3662/1378/3549/6363	16
GO:0022407	GO:0022407	regulation of cell-cell adhesion	22/336	439/18866	1.40668e-05	0.0017643	0.00153881	29851/729230/1493/56253/9840/55423/6375/201633/9402/126259/959/26279/2529/2056/5105/3559/3549/1041/655/8600/6363/3170	22
GO:0055010	GO:0055010	ventricular cardiac muscle tissue morphogenesis	7/336	48/18866	2.09933e-05	0.00253553	0.00221146	5457/3084/3670/7137/4624/9421/4625	7
GO:0001909	GO:0001909	leukocyte mediated cytotoxicity	10/336	108/18866	2.32156e-05	0.00269898	0.00235403	4068/913/56253/6375/259197/911/910/100431172/1511/9437	10
GO:0051480	GO:0051480	regulation of cytosolic calcium ion concentration	19/336	357/18866	2.4002e-05	0.00269898	0.00235403	10663/5729/729230/6375/2829/84636/2056/356/116/9290/3351/1233/27334/8989/3596/6363/3062/491/57338	19
GO:0002703	GO:0002703	regulation of leukocyte mediated immunity	14/336	211/18866	2.6905e-05	0.00292457	0.00255078	4068/729230/913/56253/6375/259197/911/2529/910/9437/1178/100141515/1378/3596	14
GO:0070663	GO:0070663	regulation of leukocyte proliferation	15/336	240/18866	2.81228e-05	0.00295833	0.00258023	729230/1493/56253/6375/126259/959/26279/2056/115352/3559/1178/3596/3549/128506/6363	15
GO:0070374	GO:0070374	positive regulation of ERK1 and ERK2 cascade	14/336	215/18866	3.311e-05	0.00337412	0.00294287	6846/6375/6504/55532/2056/116/6354/54550/9290/23779/26291/1139/8600/6363	14
GO:0021513	GO:0021513	spinal cord dorsal/ventral patterning	5/336	22/18866	3.56967e-05	0.00338494	0.00295231	8022/121643/6656/5992/2128	5
GO:0001912	GO:0001912	positive regulation of leukocyte mediated cytotoxicity	7/336	52/18866	3.5889e-05	0.00338494	0.00295231	4068/913/56253/6375/259197/911/910	7
GO:0030098	GO:0030098	lymphocyte differentiation	19/336	368/18866	3.63302e-05	0.00338494	0.00295231	729230/3702/1493/56253/9840/917/959/26279/2529/5105/257101/115352/387357/3559/100141515/3662/1378/3549/6363	19
GO:0031341	GO:0031341	regulation of cell killing	9/336	92/18866	3.84259e-05	0.00348074	0.00303587	4068/913/56253/6375/259197/911/910/9437/3596	9
GO:0050670	GO:0050670	regulation of lymphocyte proliferation	14/336	219/18866	4.05371e-05	0.00357275	0.00311611	729230/1493/56253/6375/126259/959/26279/2056/115352/3559/1178/3596/3549/6363	14
GO:0032944	GO:0032944	regulation of mononuclear cell proliferation	14/336	221/18866	4.47701e-05	0.00379751	0.00331215	729230/1493/56253/6375/126259/959/26279/2056/115352/3559/1178/3596/3549/6363	14
GO:0003208	GO:0003208	cardiac ventricle morphogenesis	8/336	73/18866	4.5746e-05	0.00379751	0.00331215	6910/5457/3084/3670/7137/4624/9421/4625	8
GO:0042129	GO:0042129	regulation of T cell proliferation	12/336	167/18866	4.65809e-05	0.00379751	0.00331215	729230/1493/56253/6375/126259/959/26279/2056/3559/1178/3549/6363	12
GO:0070661	GO:0070661	leukocyte proliferation	17/336	313/18866	4.99462e-05	0.00392147	0.00342027	729230/1493/56253/6375/202309/126259/959/26279/2056/115352/3559/1178/3596/3549/8600/128506/6363	17
GO:0021536	GO:0021536	diencephalon development	8/336	74/18866	5.05066e-05	0.00392147	0.00342027	116/10215/5457/8022/5013/3670/27023/3747	8
GO:0001910	GO:0001910	regulation of leukocyte mediated cytotoxicity	8/336	75/18866	5.56727e-05	0.00422207	0.00368244	4068/913/56253/6375/259197/911/910/9437	8
GO:0003007	GO:0003007	heart morphogenesis	15/336	258/18866	6.44304e-05	0.00477517	0.00416485	6910/5457/1280/121643/140628/3549/3084/388389/3670/7137/4624/115701/655/9421/4625	15
GO:1902105	GO:1902105	regulation of leukocyte differentiation	16/336	290/18866	6.89354e-05	0.00499552	0.00435704	729230/1493/56253/9840/5105/257101/115352/9290/3559/5457/3662/1378/3549/8600/128506/6363	16
GO:0019932	GO:0019932	second-messenger-mediated signaling	21/336	456/18866	7.48721e-05	0.00530778	0.00462939	10663/729230/3651/51778/4880/2829/116/4161/50852/4159/1233/2835/222545/3084/4879/7137/8549/8600/4158/3747/57338	21
GO:0045580	GO:0045580	regulation of T cell differentiation	11/336	150/18866	8.00034e-05	0.00555038	0.00484098	729230/1493/56253/9840/5105/257101/3559/3662/1378/3549/6363	11
GO:0030900	GO:0030900	forebrain development	19/336	391/18866	8.16983e-05	0.00555038	0.00484098	116/64211/7101/10215/2016/5457/3283/8022/5013/6656/3084/5992/27164/3670/2018/27023/5649/3747/9355	19
GO:0045785	GO:0045785	positive regulation of cell adhesion	20/336	428/18866	9.10198e-05	0.00605746	0.00528325	29851/729230/1493/9840/55423/6375/9402/126259/959/2529/2056/5105/3559/3549/655/136227/8600/375567/6363/3170	20
GO:0045619	GO:0045619	regulation of lymphocyte differentiation	12/336	181/18866	0.000101269	0.00645163	0.00562705	729230/1493/56253/9840/5105/257101/115352/3559/3662/1378/3549/6363	12
GO:0031343	GO:0031343	positive regulation of cell killing	7/336	61/18866	0.000102054	0.00645163	0.00562705	4068/913/56253/6375/259197/911/910	7
GO:0090596	GO:0090596	sensory organ morphogenesis	15/336	269/18866	0.000102878	0.00645163	0.00562705	340784/356/497189/53904/1280/5013/121643/6656/3549/579/91156/3229/655/5076/3167	15
GO:0007631	GO:0007631	feeding behavior	9/336	105/18866	0.000108597	0.00668182	0.00582781	127343/1271/8484/5457/4159/3351/5697/2019/3062	9
GO:0060579	GO:0060579	ventral spinal cord interneuron fate commitment	4/336	15/18866	0.000115496	0.00672561	0.00586601	8022/121643/6656/2128	4
GO:0060581	GO:0060581	cell fate commitment involved in pattern specification	4/336	15/18866	0.000115496	0.00672561	0.00586601	8022/121643/6656/2128	4
GO:0072498	GO:0072498	embryonic skeletal joint development	4/336	15/18866	0.000115496	0.00672561	0.00586601	1280/3227/3549/655	4
GO:0055008	GO:0055008	cardiac muscle tissue morphogenesis	7/336	63/18866	0.000125549	0.00718272	0.0062647	5457/3084/3670/7137/4624/9421/4625	7
GO:0035094	GO:0035094	response to nicotine	6/336	45/18866	0.000138402	0.00778151	0.00678695	3651/1137/1135/1136/3596/1139	6
GO:0048645	GO:0048645	animal organ formation	7/336	65/18866	0.000153253	0.0084705	0.00738788	6910/3227/140628/579/3670/655/5076	7
GO:0070098	GO:0070098	chemokine-mediated signaling pathway	8/336	88/18866	0.000173653	0.00943805	0.00823177	10663/6846/729230/6375/2829/6354/1233/6363	8
GO:0021953	GO:0021953	central nervous system neuron differentiation	12/336	192/18866	0.000176578	0.0094397	0.00823321	64211/7101/10215/2016/5457/8022/121643/6656/27164/3670/161357/2128	12
GO:0046651	GO:0046651	lymphocyte proliferation	15/336	283/18866	0.000179695	0.00945138	0.0082434	729230/1493/56253/6375/202309/126259/959/26279/2056/115352/3559/1178/3596/3549/6363	15
GO:0048568	GO:0048568	embryonic organ development	20/336	451/18866	0.000183352	0.00949065	0.00827765	340784/1437/497189/84870/53904/1280/5013/121643/3227/3549/388389/579/2020/655/2019/2304/5076/2623/9421/3167	20
GO:0002699	GO:0002699	positive regulation of immune effector process	13/336	223/18866	0.000191355	0.00975011	0.00850395	4068/729230/51744/913/56253/6375/259197/911/5105/910/100141515/3596/6363	13
GO:0021514	GO:0021514	ventral spinal cord interneuron differentiation	4/336	17/18866	0.000195783	0.00982229	0.0085669	8022/121643/6656/2128	4
GO:0032943	GO:0032943	mononuclear cell proliferation	15/336	286/18866	0.000201468	0.0099274	0.00865858	729230/1493/56253/6375/202309/126259/959/26279/2056/115352/3559/1178/3596/3549/6363	15
GO:0042098	GO:0042098	T cell proliferation	12/336	195/18866	0.000203967	0.0099274	0.00865858	729230/1493/56253/6375/126259/959/26279/2056/3559/1178/3549/6363	12
GO:0007204	GO:0007204	positive regulation of cytosolic calcium ion concentration	16/336	322/18866	0.000230174	0.0110382	0.00962738	10663/5729/729230/6375/2829/84636/2056/356/116/9290/1233/27334/8989/3596/6363/57338	16
GO:0051251	GO:0051251	positive regulation of lymphocyte activation	17/336	357/18866	0.000244079	0.0115354	0.010061	29851/729230/1493/9840/55423/6375/9402/126259/959/2056/5105/115352/3559/3596/3549/8600/6363	17
GO:0046631	GO:0046631	alpha-beta T cell activation	10/336	146/18866	0.000292767	0.0136388	0.0118956	729230/3702/56253/6375/26279/2529/257101/3662/3549/6363	10
GO:0048665	GO:0048665	neuron fate specification	5/336	34/18866	0.000316565	0.0141911	0.0123773	5457/8022/6656/3670/2128	5
GO:0035249	GO:0035249	synaptic transmission	glutamatergic	8/336	96/18866	0.00031683	0.0141911	0.0123773	729230/116/246213/3351/440279/2918/22941/5649	8
GO:0002709	GO:0002709	regulation of T cell mediated immunity	7/336	73/18866	0.000317678	0.0141911	0.0123773	729230/913/6375/911/2529/910/1178	7
GO:0002449	GO:0002449	lymphocyte mediated immunity	17/336	366/18866	0.000325836	0.0143588	0.0125236	4068/729230/913/56253/6375/202309/959/259197/911/2529/910/100431172/9437/1178/735/100141515/1378	17
GO:1990868	GO:1990868	response to chemokine	8/336	97/18866	0.000340052	0.0145909	0.012726	10663/6846/729230/6375/2829/6354/1233/6363	8
GO:1990869	GO:1990869	cellular response to chemokine	8/336	97/18866	0.000340052	0.0145909	0.012726	10663/6846/729230/6375/2829/6354/1233/6363	8
GO:0048562	GO:0048562	embryonic organ morphogenesis	15/336	302/18866	0.000360439	0.0146538	0.0127809	340784/497189/53904/1280/5013/121643/3227/3549/388389/579/655/2304/5076/9421/3167	15
GO:0035107	GO:0035107	appendage morphogenesis	10/336	150/18866	0.000363526	0.0146538	0.0127809	6910/221833/1280/3227/3549/3239/27164/655/2019/100131390	10
GO:0035108	GO:0035108	limb morphogenesis	10/336	150/18866	0.000363526	0.0146538	0.0127809	6910/221833/1280/3227/3549/3239/27164/655/2019/100131390	10
GO:0070665	GO:0070665	positive regulation of leukocyte proliferation	10/336	150/18866	0.000363526	0.0146538	0.0127809	729230/6375/126259/959/2056/115352/3559/3596/128506/6363	10
GO:0045066	GO:0045066	regulatory T cell differentiation	5/336	35/18866	0.000363987	0.0146538	0.0127809	1493/26279/2529/3559/1378	5
GO:0060415	GO:0060415	muscle tissue morphogenesis	7/336	76/18866	0.000407308	0.0159021	0.0138696	5457/3084/3670/7137/4624/9421/4625	7
GO:0070372	GO:0070372	regulation of ERK1 and ERK2 cascade	15/336	306/18866	0.000413928	0.0159021	0.0138696	6846/6375/6504/55532/2056/116/6354/54550/9290/5801/23779/26291/1139/8600/6363	15
GO:0048736	GO:0048736	appendage development	11/336	181/18866	0.000414498	0.0159021	0.0138696	6910/221833/1280/3227/3549/3239/27164/3229/655/2019/100131390	11
GO:0060173	GO:0060173	limb development	11/336	181/18866	0.000414498	0.0159021	0.0138696	6910/221833/1280/3227/3549/3239/27164/3229/655/2019/100131390	11
GO:0002822	GO:0002822	regulation of adaptive immune response based on somatic recombination of immune receptors built from immunoglobulin superfamily domains	10/336	153/18866	0.000425488	0.0161339	0.0140718	729230/913/6375/911/2529/910/1178/100141515/1378/6363	10
GO:0140131	GO:0140131	positive regulation of lymphocyte chemotaxis	4/336	21/18866	0.000465404	0.0173509	0.0151333	6846/729230/6375/6354	4
GO:0031295	GO:0031295	T cell costimulation	6/336	56/18866	0.000468225	0.0173509	0.0151333	29851/1493/9402/126259/959/6363	6
GO:0051057	GO:0051057	positive regulation of small GTPase mediated signal transduction	7/336	78/18866	0.000477531	0.0174969	0.0152607	221938/84636/2056/9290/27334/3084/5649	7
GO:0003156	GO:0003156	regulation of animal organ formation	5/336	38/18866	0.000538756	0.0193064	0.0168389	6910/3227/140628/3670/655	5
GO:0032733	GO:0032733	positive regulation of interleukin-10 production	5/336	38/18866	0.000538756	0.0193064	0.0168389	6375/201633/959/3662/3596	5
GO:0031294	GO:0031294	lymphocyte costimulation	6/336	58/18866	0.000566573	0.0200235	0.0174643	29851/1493/9402/126259/959/6363	6
GO:0003206	GO:0003206	cardiac chamber morphogenesis	9/336	131/18866	0.000571046	0.0200235	0.0174643	6910/5457/3084/3670/7137/4624/655/9421/4625	9
GO:0030049	GO:0030049	muscle filament sliding	5/336	39/18866	0.000609067	0.020907	0.0182349	4622/4620/7137/4624/4625	5
GO:0033275	GO:0033275	actin-myosin filament sliding	5/336	39/18866	0.000609067	0.020907	0.0182349	4622/4620/7137/4624/4625	5
GO:0002708	GO:0002708	positive regulation of lymphocyte mediated immunity	8/336	106/18866	0.000618186	0.020999	0.0183151	4068/913/56253/6375/259197/911/910/100141515	8
GO:0048644	GO:0048644	muscle organ morphogenesis	7/336	83/18866	0.000695805	0.023392	0.0204022	5457/3084/3670/7137/4624/9421/4625	7
GO:0050671	GO:0050671	positive regulation of lymphocyte proliferation	9/336	136/18866	0.000748354	0.0249018	0.0217191	729230/6375/126259/959/2056/115352/3559/3596/6363	9
GO:0070371	GO:0070371	ERK1 and ERK2 cascade	15/336	325/18866	0.000770979	0.0253956	0.0221497	6846/6375/6504/55532/2056/116/6354/54550/9290/5801/23779/26291/1139/8600/6363	15
GO:0032946	GO:0032946	positive regulation of mononuclear cell proliferation	9/336	137/18866	0.000788696	0.0257194	0.0224322	729230/6375/126259/959/2056/115352/3559/3596/6363	9
GO:0021521	GO:0021521	ventral spinal cord interneuron specification	3/336	11/18866	0.00083076	0.0260381	0.0227102	8022/6656/2128	3
GO:0060272	GO:0060272	embryonic skeletal joint morphogenesis	3/336	11/18866	0.00083076	0.0260381	0.0227102	1280/3227/655	3
GO:0060573	GO:0060573	cell fate specification involved in pattern specification	3/336	11/18866	0.00083076	0.0260381	0.0227102	8022/6656/2128	3
GO:0002705	GO:0002705	positive regulation of leukocyte mediated immunity	9/336	138/18866	0.000830793	0.0260381	0.0227102	4068/913/56253/6375/259197/911/910/100141515/3596	9
GO:0002526	GO:0002526	acute inflammatory response	8/336	111/18866	0.000838393	0.0260381	0.0227102	26279/2529/2056/116/2161/130120/8600/6291	8
GO:0046006	GO:0046006	regulation of activated T cell proliferation	5/336	42/18866	0.000861516	0.0265038	0.0231164	56253/126259/2056/3559/1178	5
GO:0002819	GO:0002819	regulation of adaptive immune response	10/336	168/18866	0.000882059	0.0268822	0.0234464	729230/913/6375/911/2529/910/1178/100141515/1378/6363	10
GO:0070268	GO:0070268	cornification	8/336	113/18866	0.000942411	0.0284556	0.0248187	340654/6707/6700/1041/3866/6701/6699/6698	8
GO:0042130	GO:0042130	negative regulation of T cell proliferation	6/336	64/18866	0.000959944	0.0287191	0.0250485	1493/56253/6375/26279/3559/3549	6
GO:0002696	GO:0002696	positive regulation of leukocyte activation	17/336	406/18866	0.00104109	0.0308635	0.0269189	29851/729230/1493/9840/55423/6375/9402/126259/959/2056/5105/115352/3559/3596/3549/8600/6363	17
GO:0002507	GO:0002507	tolerance induction	4/336	26/18866	0.0010838	0.0312689	0.0272724	29851/3559/1178/1233	4
GO:0002517	GO:0002517	T cell tolerance induction	3/336	12/18866	0.00109312	0.0312689	0.0272724	29851/3559/1178	3
GO:0021559	GO:0021559	trigeminal nerve development	3/336	12/18866	0.00109312	0.0312689	0.0272724	497189/5457/3670	3
GO:0046185	GO:0046185	aldehyde catabolic process	3/336	12/18866	0.00109312	0.0312689	0.0272724	64902/127/189	3
GO:0072676	GO:0072676	lymphocyte migration	8/336	117/18866	0.00118142	0.0333031	0.0290466	6846/729230/56253/6375/2529/6354/148823/6363	8
GO:2001222	GO:2001222	regulation of neuron migration	5/336	45/18866	0.00118465	0.0333031	0.0290466	85508/3084/63923/815/5649	5
GO:0002548	GO:0002548	monocyte chemotaxis	6/336	67/18866	0.0012221	0.0340622	0.0297087	6846/729230/6375/6354/8600/6363	6
GO:1901623	GO:1901623	regulation of lymphocyte chemotaxis	4/336	27/18866	0.00125459	0.0346714	0.0302401	6846/729230/6375/6354	4
GO:0055123	GO:0055123	digestive system development	9/336	147/18866	0.00129825	0.0355765	0.0310294	3651/5697/140628/3549/3239/388389/579/56033/2304	9
GO:0050798	GO:0050798	activated T cell proliferation	5/336	46/18866	0.00131	0.0355993	0.0310493	56253/126259/2056/3559/1178	5
GO:0021978	GO:0021978	telencephalon regionalization	3/336	13/18866	0.00140238	0.0377948	0.0329642	2016/2018/9355	3
GO:0001916	GO:0001916	positive regulation of T cell mediated cytotoxicity	4/336	28/18866	0.00144335	0.0385801	0.0336492	913/6375/911/910	4
GO:0050867	GO:0050867	positive regulation of cell activation	17/336	421/18866	0.00153711	0.0407522	0.0355436	29851/729230/1493/9840/55423/6375/9402/126259/959/2056/5105/115352/3559/3596/3549/8600/6363	17
GO:1903706	GO:1903706	regulation of hemopoiesis	19/336	498/18866	0.00160226	0.042137	0.0367514	729230/1493/56253/9840/1437/5105/257101/115352/9290/3559/5457/29909/3662/1378/3549/2623/8600/128506/6363	19
GO:0042471	GO:0042471	ear morphogenesis	8/336	123/18866	0.00162808	0.0424734	0.0370449	340784/497189/53904/1280/5013/579/5076/3167	8
GO:0046579	GO:0046579	positive regulation of Ras protein signal transduction	6/336	71/18866	0.0016529	0.0427786	0.037311	221938/84636/2056/9290/27334/3084	6
GO:0051101	GO:0051101	regulation of DNA binding	8/336	124/18866	0.00171402	0.0440112	0.0383861	149628/3651/5457/3662/3670/2623/9421/9355	8
GO:0046634	GO:0046634	regulation of alpha-beta T cell activation	7/336	97/18866	0.00174293	0.0441097	0.038472	729230/56253/6375/257101/3662/3549/6363	7
GO:0002673	GO:0002673	regulation of acute inflammatory response	5/336	49/18866	0.00174491	0.0441097	0.038472	26279/2529/116/2161/8600	5
GO:0002475	GO:0002475	antigen processing and presentation via MHC class Ib	3/336	14/18866	0.00176142	0.0441846	0.0385373	913/911/910	3
GO:0007271	GO:0007271	synaptic transmission	cholinergic	4/336	30/18866	0.00187861	0.0467644	0.0407874	1137/1135/1136/1139	4
GO:0007601	GO:0007601	visual perception	11/336	218/18866	0.00189614	0.0467649	0.0407878	131890/7101/7546/149461/51151/53904/1280/5949/6011/2918/5076	11
GO:0051966	GO:0051966	regulation of synaptic transmission	glutamatergic	6/336	73/18866	0.00190731	0.0467649	0.0407878	729230/116/3351/2918/22941/5649	6
GO:0009952	GO:0009952	anterior/posterior pattern specification	11/336	219/18866	0.0019655	0.047452	0.0413872	497189/5013/3227/3239/56033/3229/2019/2018/27023/3170/10683	11
GO:0002285	GO:0002285	lymphocyte activation involved in immune response	10/336	187/18866	0.00197205	0.047452	0.0413872	51744/202309/959/911/5105/100431172/257101/100141515/3662/6363	10
GO:0030326	GO:0030326	embryonic limb morphogenesis	8/336	127/18866	0.00199354	0.047452	0.0413872	6910/221833/3227/3549/3239/655/2019/100131390	8
GO:0035113	GO:0035113	embryonic appendage morphogenesis	8/336	127/18866	0.00199354	0.047452	0.0413872	6910/221833/3227/3549/3239/655/2019/100131390	8
GO:0050885	GO:0050885	neuromuscular process controlling balance	5/336	51/18866	0.00208824	0.0493461	0.0430391	340784/497189/5457/9543/57338	5

## Sheet: CC
GO,KEGG analysis on DEGs between hypoxia cluster1 and cluster 2
	ID	Description	GeneRatio	BgRatio	pvalue	p.adjust	qvalue	geneID	Count
GO:0005859	GO:0005859	muscle myosin complex	5/355	15/19559	4.95164e-06	0.00100754	0.000944806	4622/4620/4624/4619/4625	5
GO:0005892	GO:0005892	acetylcholine-gated channel complex	5/355	16/19559	7.09538e-06	0.00100754	0.000944806	1137/1135/1136/1144/1139	5
GO:0001533	GO:0001533	cornified envelope	7/355	45/19559	1.53337e-05	0.00145159	0.0013612	8796/6707/6700/1041/6701/6699/6698	7
GO:0016460	GO:0016460	myosin II complex	5/355	20/19559	2.37225e-05	0.0016843	0.00157942	4622/4620/4624/4619/4625	5
GO:0032982	GO:0032982	myosin filament	5/355	22/19559	3.91076e-05	0.00222131	0.002083	4622/4620/4624/4619/4625	5
GO:0009897	GO:0009897	external side of plasma membrane	20/355	417/19559	8.34045e-05	0.00394781	0.00370199	10663/29851/729230/1493/51744/913/917/1271/2829/959/911/2206/356/910/1137/3559/1233/23627/3596/55867	20
GO:0016459	GO:0016459	myosin complex	6/355	57/19559	0.000570179	0.023133	0.0216925	53904/4622/4620/4624/4619/4625	6
GO:0036157	GO:0036157	outer dynein arm	3/355	11/19559	0.000877891	0.0311651	0.0292245	27019/51314/388389	3

## Sheet: MF
GO,KEGG analysis on DEGs between hypoxia cluster1 and cluster 2
	ID	Description	GeneRatio	BgRatio	pvalue	p.adjust	qvalue	geneID	Count
GO:0042166	GO:0042166	acetylcholine binding	5/334	13/18352	2.21223e-06	0.00104196	0.000919822	1137/1135/1136/1144/1139	5
GO:0005125	GO:0005125	cytokine activity	16/334	235/18352	6.79673e-06	0.00112691	0.00099481	6846/6375/1437/959/2056/356/6354/2658/2662/100141515/3596/3084/655/8600/6363/64388	16
GO:0022848	GO:0022848	acetylcholine-gated cation-selective channel activity	5/334	16/18352	7.17774e-06	0.00112691	0.00099481	1137/1135/1136/1144/1139	5
GO:0042165	GO:0042165	neurotransmitter binding	5/334	21/18352	3.10258e-05	0.00295034	0.0026045	1137/1135/1136/1144/1139	5
GO:0048018	GO:0048018	receptor ligand activity	23/334	487/18352	3.20913e-05	0.00295034	0.0026045	6846/6375/1437/4880/959/2056/356/116/6354/2658/2662/100141515/5697/3596/3972/3084/4879/5617/26291/655/8600/6363/64388	23
GO:0030546	GO:0030546	signaling receptor activator activity	23/334	492/18352	3.7584e-05	0.00295034	0.0026045	6846/6375/1437/4880/959/2056/356/116/6354/2658/2662/100141515/5697/3596/3972/3084/4879/5617/26291/655/8600/6363/64388	23
GO:0008528	GO:0008528	G protein-coupled peptide receptor activity	11/334	148/18352	8.56904e-05	0.00576574	0.00508988	10663/729230/2829/8484/4161/51289/4159/1233/8549/4158/3062	11
GO:0001653	GO:0001653	peptide receptor activity	11/334	152/18352	0.000108857	0.00640895	0.00565769	10663/729230/2829/8484/4161/51289/4159/1233/8549/4158/3062	11
GO:0000146	GO:0000146	microfilament motor activity	5/334	29/18352	0.000160669	0.00791903	0.00699076	53904/4622/4620/4624/4625	5
GO:0008236	GO:0008236	serine-type peptidase activity	12/334	187/18352	0.000168132	0.00791903	0.00699076	3003/7177/23430/4018/2161/1511/57628/5949/5644/646960/3816/5649	12
GO:0005231	GO:0005231	excitatory extracellular ligand-gated ion channel activity	5/334	30/18352	0.00018995	0.00803728	0.00709515	1137/1135/1136/1144/1139	5
GO:0017171	GO:0017171	serine hydrolase activity	12/334	191/18352	0.000204771	0.00803728	0.00709515	3003/7177/23430/4018/2161/1511/57628/5949/5644/646960/3816/5649	12
GO:0015464	GO:0015464	acetylcholine receptor activity	4/334	22/18352	0.000608191	0.0219342	0.0193631	1137/1135/1136/1139	4
GO:0071723	GO:0071723	lipopeptide binding	3/334	10/18352	0.000651973	0.0219342	0.0193631	913/911/910	3
GO:0016493	GO:0016493	C-C chemokine receptor activity	4/334	23/18352	0.000725749	0.0227885	0.0201172	10663/729230/2829/1233	4
GO:0019957	GO:0019957	C-C chemokine binding	4/334	24/18352	0.000858506	0.0252723	0.0223099	10663/729230/2829/1233	4
GO:0030594	GO:0030594	neurotransmitter receptor activity	8/334	111/18352	0.000962652	0.0263257	0.0232398	1137/3354/3351/1135/1136/3360/1144/1139	8
GO:0043176	GO:0043176	amine binding	3/334	12/18352	0.00116337	0.0263257	0.0232398	3354/3351/3360	3
GO:0051378	GO:0051378	serotonin binding	3/334	12/18352	0.00116337	0.0263257	0.0232398	3354/3351/3360	3
GO:0001637	GO:0001637	G protein-coupled chemoattractant receptor activity	4/334	26/18352	0.00117376	0.0263257	0.0232398	10663/729230/2829/1233	4
GO:0004950	GO:0004950	chemokine receptor activity	4/334	26/18352	0.00117376	0.0263257	0.0232398	10663/729230/2829/1233	4
GO:0001162	GO:0001162	RNA polymerase II intronic transcription regulatory region sequence-specific DNA binding	3/334	13/18352	0.00149208	0.0311732	0.0275191	2016/11023/2018	3
GO:0048020	GO:0048020	CCR chemokine receptor binding	5/334	47/18352	0.00158844	0.0311732	0.0275191	6846/729230/6375/6354/6363	5
GO:1904315	GO:1904315	transmitter-gated ion channel activity involved in regulation of postsynaptic membrane potential	5/334	47/18352	0.00158844	0.0311732	0.0275191	1137/1135/1136/1144/1139	5
GO:0099529	GO:0099529	neurotransmitter receptor activity involved in regulation of postsynaptic membrane potential	5/334	50/18352	0.00209886	0.0395426	0.0349074	1137/1135/1136/1144/1139	5
GO:0034483	GO:0034483	heparan sulfate sulfotransferase activity	3/334	15/18352	0.00231056	0.0418567	0.0369503	9955/9951/222537	3
GO:0001161	GO:0001161	intronic transcription regulatory region sequence-specific DNA binding	3/334	16/18352	0.0028057	0.0489021	0.0431698	2016/11023/2018	3
GO:0019956	GO:0019956	chemokine binding	4/334	33/18352	0.00290713	0.0489021	0.0431698	10663/729230/2829/1233	4

## Sheet: KEGG
GO,KEGG analysis on DEGs between hypoxia cluster1 and cluster 2
	ID	Description	GeneRatio	BgRatio	pvalue	p.adjust	qvalue	geneID	Count
hsa04080	hsa04080	Neuroactive ligand-receptor interaction	23/159	342/8096	1.92627e-07	2.97239e-05	2.7749e-05	5729/1137/8484/116/4161/3354/1511/51289/4159/3351/1135/1136/27334/5697/5644/3972/3360/5617/1144/2918/1139/4158/3062	23
hsa04060	hsa04060	Cytokine-cytokine receptor interaction	21/159	295/8096	2.68995e-07	2.97239e-05	2.7749e-05	10663/6846/729230/6375/1271/1437/2829/959/2056/356/6354/3559/2658/2662/1233/10913/3596/5617/655/8600/6363	21
hsa04640	hsa04640	Hematopoietic cell lineage	9/159	99/8096	0.00013258	0.00976673	0.00911779	913/917/926/1437/911/2056/910/3559/1378	9
hsa04061	hsa04061	Viral protein interaction with cytokine and cytokine receptor	8/159	100/8096	0.000747527	0.0413009	0.0385566	6846/729230/6375/2829/6354/3559/1233/6363	8
hsa04660	hsa04660	T cell receptor signaling pathway	8/159	104/8096	0.000968525	0.0428088	0.0399644	29851/3702/1493/917/926/1437/9402/959	8
hsa04062	hsa04062	Chemokine signaling pathway	11/159	192/8096	0.00136518	0.0482601	0.0450535	10663/6846/729230/3702/6375/2829/131890/6354/1233/6011/6363	11
hsa04950	hsa04950	Maturity onset diabetes of the young	4/159	26/8096	0.0015286	0.0482601	0.0450535	3651/222546/3171/3170	4
