# Supplementary material for: A hypoxia risk score for prognosis prediction and tumor microenvironment in adrenocortical carcinoma
Source: Front Genet. 2022 Dec 13;13:796681. doi: 10.3389/fgene.2022.796681 (PMC9792869; doi:10.3389/fgene.2022.796681)
Supplement: Supplementary file 20 [file Table7.XLSX]

## Sheet: 143 hypoxia related-genes 
The 143 independent prognostic hypoxia-related genes
Symbol	Hazard.Ratio	CI	P.Value
1	AC002398.9	1.179	1.051 - 1.323	0.005
3	AC073657.1	1.038	1.005 - 1.073	0.026
11	AKR1D1	0.916	0.851 - 0.987	0.021
12	AL645922.1	1.021	1.001 - 1.04	0.037
14	ALPK2	1.111	1.02 - 1.21	0.016
23	ATP4A	1.01	1.002 - 1.018	0.018
26	B3GNT3	0.935	0.878 - 0.995	0.035
27	BAAT	1.097	1.044 - 1.153	0
29	BMP7	1.013	1.002 - 1.024	0.024
33	C19orf83	1.093	1.008 - 1.185	0.032
35	C1QL2	1.049	1.017 - 1.082	0.003
37	C20orf195	1.034	1.003 - 1.066	0.03
38	C2orf70	1.052	1.011 - 1.095	0.012
39	C4orf50	1.036	1.011 - 1.062	0.004
44	C9orf50	1.171	1.08 - 1.27	0
45	C9orf84	1.015	1.007 - 1.024	0
48	CBLN4	0.95	0.911 - 0.99	0.015
49	CCDC103	1.063	1.009 - 1.119	0.021
50	CCDC83	1.054	1.015 - 1.094	0.006
53	CCNA1	1.031	1.004 - 1.059	0.022
54	CCR2	0.921	0.849 - 1	0.049
57	CD1C	0.908	0.834 - 0.989	0.027
58	CD1E	0.778	0.61 - 0.993	0.044
61	CD40LG	0.839	0.716 - 0.984	0.031
67	CHRNA3	1.052	1.022 - 1.082	0
68	CHRNA4	1.017	1.004 - 1.03	0.01
69	CHRNA7	1.032	1.016 - 1.049	0
71	CIDEA	1.047	1.024 - 1.071	0
79	COL20A1	1.081	1.007 - 1.16	0.03
80	COL26A1	1.01	1 - 1.02	0.043
81	COL2A1	1.018	1.008 - 1.028	0
83	CPN2	1.008	1.001 - 1.014	0.02
85	CRIP3	0.943	0.903 - 0.984	0.007
93	D4S234E	1.01	1.003 - 1.017	0.003
96	DMBX1	1.034	1.01 - 1.059	0.005
97	DNAI1	0.768	0.629 - 0.938	0.01
98	DPP10	1.028	1.013 - 1.043	0
104	EN1	1.027	1.011 - 1.043	0.001
105	EN2	1.034	1.013 - 1.056	0.002
106	ENTPD8	1.015	1.004 - 1.027	0.01
107	EPO	1.04	1.013 - 1.068	0.004
110	F12	1.037	1.015 - 1.059	0.001
114	FAM83E	1.453	1.235 - 1.708	0
118	FBXW10	1.045	1.009 - 1.083	0.015
121	FGF21	1.022	1.003 - 1.04	0.02
122	FOXA2	1.016	1.007 - 1.026	0.001
123	FOXA3	1.055	1.014 - 1.099	0.009
124	FOXB1	1.049	1.007 - 1.092	0.02
126	FOXD4	1.032	1.013 - 1.052	0.001
127	FOXE1	1.039	1.011 - 1.068	0.006
133	GALR3	1.186	1.085 - 1.297	0
134	GAPT	0.907	0.841 - 0.979	0.012
136	GATA5	1.027	1.011 - 1.042	0.001
138	GDF10	1.015	1.005 - 1.025	0.003
139	GDF2	1.093	1.019 - 1.173	0.013
142	GPR115	0.964	0.935 - 0.993	0.016
147	GPR55	0.637	0.428 - 0.948	0.026
148	GPRC6A	1.02	1.001 - 1.04	0.041
151	GREM2	1.013	1.005 - 1.021	0.001
154	GRM8	0.556	0.313 - 0.989	0.046
156	GYLTL1B	1.012	1.004 - 1.021	0.004
162	HHATL	0.963	0.932 - 0.995	0.023
167	HMX2	1.036	1.017 - 1.056	0
168	HMX3	1.017	1.005 - 1.03	0.005
169	HOXC11	1.048	1.03 - 1.067	0
170	HOXC12	1.033	1.019 - 1.047	0
171	HOXC13	1.022	1.011 - 1.034	0
173	HOXD13	1.042	1.023 - 1.062	0
176	HS3ST5	1.062	1.031 - 1.094	0
182	IGDCC3	1.044	1.002 - 1.088	0.04
183	IGFBPL1	1.039	1.005 - 1.074	0.023
184	IGFN1	1.081	1.027 - 1.138	0.003
187	IL13	1.088	1.019 - 1.161	0.012
190	ISL1	1.022	1.013 - 1.032	0
192	JPH3	1.011	1.001 - 1.021	0.024
195	KCNK9	1.02	1.004 - 1.037	0.016
196	KIAA1644	1.021	1.004 - 1.038	0.014
202	KRTDAP	1.051	1.016 - 1.087	0.004
204	LAMC2	0.931	0.87 - 0.996	0.037
207	LHB	1.028	1.015 - 1.041	0
208	LHX2	1.048	1.027 - 1.069	0
214	LMX1B	1.023	1.01 - 1.037	0.001
216	LRRC38	1.017	1.009 - 1.026	0
218	LRRIQ1	0.772	0.618 - 0.965	0.023
219	LRTM1	1.091	1.021 - 1.166	0.01
222	MC3R	0.82	0.687 - 0.979	0.028
223	MC5R	1.098	1.002 - 1.202	0.044
225	MISP	0.969	0.942 - 0.996	0.024
233	MYH4	1.017	1.001 - 1.034	0.043
236	MYO3A	0.902	0.817 - 0.994	0.038
237	MYOZ2	0.839	0.732 - 0.962	0.012
242	NECAB2	1.017	1.005 - 1.03	0.007
244	NKAIN2	0.67	0.477 - 0.941	0.021
245	NKX3-2	1.033	1.015 - 1.05	0
252	NUTM1	1.114	1.011 - 1.228	0.03
256	OR2B6	1.066	1.026 - 1.108	0.001
257	OTX1	1.045	1.015 - 1.076	0.003
261	PCP4	1.005	1.001 - 1.01	0.024
265	PLD5	1.018	1.008 - 1.029	0.001
267	POU4F1	1.062	1.032 - 1.092	0
269	PRL	1.067	1.014 - 1.122	0.013
278	PYY	1.112	1.033 - 1.196	0.005
282	RBP3	1.132	1.04 - 1.233	0.004
283	REG3G	0.976	0.952 - 0.999	0.043
284	RELN	1.015	1.004 - 1.026	0.007
286	RFX6	1.065	1.025 - 1.106	0.001
288	RHBG	1.014	1.004 - 1.023	0.005
289	RIIAD1	0.914	0.854 - 0.978	0.009
292	RP11-35N6.1	1.018	1.009 - 1.027	0
294	RP11-683L23.1	1.03	1.006 - 1.054	0.015
301	SBSN	1.033	1.009 - 1.057	0.007
302	SCEL	1.029	1.007 - 1.051	0.008
305	SEMG1	0.969	0.948 - 0.991	0.005
310	SH3GL3	1.042	1.017 - 1.068	0.001
311	SHANK2	1.041	1 - 1.084	0.049
320	SLC22A11	1.022	1.002 - 1.043	0.029
321	SLC30A10	1.026	1.015 - 1.038	0
324	SLC4A1	1.025	1.003 - 1.047	0.023
325	SLC7A4	0.956	0.932 - 0.98	0
326	SLPI	0.99	0.983 - 0.997	0.003
327	SMCP	1.029	1.007 - 1.051	0.009
329	SOWAHA	1.027	1.008 - 1.046	0.005
331	SP8	1.055	1.024 - 1.088	0
332	SP9	1.033	1.01 - 1.057	0.005
333	SPATA21	1.087	1.029 - 1.148	0.003
337	SPRR2B	1.006	1.001 - 1.011	0.02
338	SPRR3	1.03	1.007 - 1.053	0.01
341	SV2C	1.014	1.001 - 1.028	0.042
346	TBX5	1.045	1.021 - 1.069	0
352	TEX101	1.042	1.009 - 1.076	0.013
358	TLX1	1.158	1.026 - 1.307	0.017
360	TM6SF2	1.065	1.026 - 1.105	0.001
361	TMEM105	1.044	1.023 - 1.064	0
373	TP53AIP1	1.109	1.042 - 1.179	0.001
382	TTLL2	1.173	1.055 - 1.305	0.003
383	TUBB8	1.288	1.123 - 1.477	0
384	UGT1A7	0.936	0.877 - 0.997	0.042
388	VAX1	1.063	1.017 - 1.11	0.006
389	VSNL1	1.01	1.002 - 1.018	0.019
395	ZDHHC22	1.023	1.004 - 1.043	0.019
396	ZIC2	1.05	1.03 - 1.071	0
397	ZIC5	1.118	1.066 - 1.172	0
400	ZNF676	0.958	0.921 - 0.996	0.032
