# Supplementary material for: A hypoxia risk score for prognosis prediction and tumor microenvironment in adrenocortical carcinoma
Source: Front Genet. 2022 Dec 13;13:796681. doi: 10.3389/fgene.2022.796681 (PMC9792869; doi:10.3389/fgene.2022.796681)
Supplement: Supplementary file 21 [file Table8.XLSX]

## Sheet: ICI
Correlation analysis of HRS with ICI
	spec	env	r	p.value	relation
1	Cox.Results	Cox.Results	1	NA	1.Positive Relation
24	Cox.Results	ADORA2A	0.0347657	0.760998	1.Positive Relation
47	Cox.Results	BTLA	-0.140305	0.217467	2.Negative Relation
70	Cox.Results	C10orf54	-0.423418	0.000101074	2.Negative Relation
93	Cox.Results	CD200	-0.356597	0.00125651	2.Negative Relation
116	Cox.Results	CD200R1	-0.416748	0.000133207	2.Negative Relation
139	Cox.Results	CD274	-0.451412	2.97359e-05	2.Negative Relation
162	Cox.Results	CD276	0.233739	0.0381521	1.Positive Relation
185	Cox.Results	CD80	-0.0302743	0.791121	2.Negative Relation
208	Cox.Results	CD86	-0.32332	0.00365584	2.Negative Relation
231	Cox.Results	CEACAM1	-0.00817916	0.942968	2.Negative Relation
254	Cox.Results	CTLA4	-0.349745	0.00158055	2.Negative Relation
277	Cox.Results	HAVCR2	-0.317502	0.00435528	2.Negative Relation
300	Cox.Results	IDO1	0.0775803	0.496768	1.Positive Relation
323	Cox.Results	KIR3DL1	-0.180431	0.111557	2.Negative Relation
346	Cox.Results	LAG3	0.0787488	0.490288	1.Positive Relation
369	Cox.Results	LAIR1	-0.444377	4.08522e-05	2.Negative Relation
392	Cox.Results	LGALS3	-0.207498	0.0665193	2.Negative Relation
415	Cox.Results	PDCD1	-0.136839	0.229158	2.Negative Relation
438	Cox.Results	PVR	0.333861	0.00263924	1.Positive Relation
461	Cox.Results	PVRL2	0.397858	0.000282341	1.Positive Relation
484	Cox.Results	TIGIT	-0.342795	0.00198453	2.Negative Relation
507	Cox.Results	VTCN1	-0.159346	0.160706	2.Negative Relation

## Sheet: TIS
Correlation analysis of HRS with TIS
	spec	env	r	p.value	relation
19	Cox.Results	CCL5	-0.42147	0.000109623	2.Negative Relation
38	Cox.Results	CD27	-0.500633	2.62033e-06	2.Negative Relation
57	Cox.Results	CD274	-0.451412	2.97359e-05	2.Negative Relation
76	Cox.Results	CD276	0.233739	0.0381521	1.Positive Relation
95	Cox.Results	CD8A	-0.454796	2.54595e-05	2.Negative Relation
114	Cox.Results	CMKLR1	-0.418452	0.000124204	2.Negative Relation
133	Cox.Results	CXCL9	-0.335151	0.00253407	2.Negative Relation
152	Cox.Results	CXCR6	-0.559494	8.321e-08	2.Negative Relation
171	Cox.Results	HLA-DQA1	-0.413072	0.000154716	2.Negative Relation
190	Cox.Results	HLA-DRB1	-0.494158	3.68662e-06	2.Negative Relation
209	Cox.Results	HLA-E	-0.60611	3.23598e-09	2.Negative Relation
228	Cox.Results	IDO1	0.0775803	0.496768	1.Positive Relation
247	Cox.Results	LAG3	0.0787488	0.490288	1.Positive Relation
266	Cox.Results	NKG7	-0.509518	1.62141e-06	2.Negative Relation
285	Cox.Results	PDCD1LG2	-0.454068	2.63275e-05	2.Negative Relation
304	Cox.Results	PSMB10	-0.530867	4.83333e-07	2.Negative Relation
323	Cox.Results	STAT1	0.157376	0.16601	1.Positive Relation
342	Cox.Results	TIGIT	-0.342795	0.00198453	2.Negative Relation
361	Cox.Results	Cox.Results	1	NA	1.Positive Relation
